# Supplementary material for: Identifying Genomic Regions Targeted During Eggplant Domestication Using Transcriptome Data
Source: J Hered. 2021 Jun 15;112(6):519–25. doi: 10.1093/jhered/esab035 (PMC8634079; doi:10.1093/jhered/esab035)
Supplement: esab035_suppl_Supplementary_Table_1A [file esab035_suppl_supplementary_table_1a.xlsx]

## Sheet: Sorted (Ath)
Region	SMEL region	At gene	At gene description
1_1	SMEL3Ch01:1..136534347:108056127-108058584	AT5G56340.1	Symbols: ATCRT1 | RING/U-box superfamily protein | chr5:22817560-22819657 FORWARD LENGTH=1635
1_1	SMEL3Ch01:1..136534347:108106025-108122786	AT1G80490.2	Symbols: TPR1 | TOPLESS-related 1 | chr1:30260903-30267038 REVERSE LENGTH=3787
1_1	SMEL3Ch01:1..136534347:108628889-108633091	AT5G56350.1	Pyruvate kinase family protein | chr5:22820006-22822766 REVERSE LENGTH=1982
1_1	SMEL3Ch01:1..136534347:109252286-109263540	AT1G55520.2	Symbols: TBP2, ATTBP2 | TATA binding protein 2 | chr1:20725726-20728091 REVERSE LENGTH=1209
1_1	SMEL3Ch01:1..136534347:109325212-109336656	AT1G55510.1	Symbols: BCDH BETA1 | branched-chain alpha-keto acid decarboxylase E1 beta subunit | chr1:20723302-20725668 FORWARD LENGTH=1402
1_1	SMEL3Ch01:1..136534347:109338206-109342855	AT3G13460.3	Symbols: ECT2 | evolutionarily conserved C-terminal region 2 | chr3:4384714-4388501 REVERSE LENGTH=2847
1_1	SMEL3Ch01:1..136534347:109424248-109429025	AT1G55500.3	Symbols: ECT4 | evolutionarily conserved C-terminal region 4 | chr1:20719548-20722739 FORWARD LENGTH=2267
1_1	SMEL3Ch01:1..136534347:109763758-109768093	AT5G56460.1	Protein kinase superfamily protein | chr5:22865110-22867996 FORWARD LENGTH=1756
1_1	SMEL3Ch01:1..136534347:110111647-110116922	AT1G55490.2	Symbols: CPN60B, LEN1 | chaperonin 60 beta | chr1:20715563-20719196 REVERSE LENGTH=2093
1_1	SMEL3Ch01:1..136534347:111152494-111154383	AT3G03660.2	Symbols: WOX11 | WUSCHEL related homeobox 11 | chr3:889509-892162 REVERSE LENGTH=900
1_1	SMEL3Ch01:1..136534347:111894101-111895227	AT3G27230.1	S-adenosyl-L-methionine-dependent methyltransferases superfamily protein | chr3:10053929-10055695 FORWARD LENGTH=1618
1_1	SMEL3Ch01:1..136534347:112405254-112405349	ATCG00920.1	Symbols: RRN16S.1 | chloroplast-encoded 16S ribosomal RNA | chrC:101012-102502 FORWARD LENGTH=1491
1_1	SMEL3Ch01:1..136534347:112576922-112584092	ATCG01280.1	Symbols: YCF2.2 | Chloroplast Ycf2;ATPase, AAA type, core | chrC:145291-152175 REVERSE LENGTH=6885
1_1	SMEL3Ch01:1..136534347:114744801-114745202	ATCG01310.1	Symbols: RPL2.2 | ribosomal protein L2 | chrC:152806-154312 FORWARD LENGTH=825
1_1	SMEL3Ch01:1..136534347:115529803-115535094	AT5G44720.1	Molybdenum cofactor sulfurase family protein | chr5:18042971-18045496 FORWARD LENGTH=1263
2_1	SMEL3Ch02:1..83340400:15126808-15127719	ATCG01250.1	Symbols: NDHB.2 | NADH-Ubiquinone/plastoquinone (complex I) protein | chrC:141854-143708 FORWARD LENGTH=1170
2_1	SMEL3Ch02:1..83340400:15797041-15800841	AT5G15520.1	Ribosomal protein S19e family protein | chr5:5037021-5038172 REVERSE LENGTH=689
2_1	SMEL3Ch02:1..83340400:16095467-16096489	AT3G06270.1	Protein phosphatase 2C family protein | chr3:1896137-1898034 FORWARD LENGTH=1820
2_1	SMEL3Ch02:1..83340400:16200306-16201141	AT2G07723.1	pseudogene, similar to orf454~homology with two ORFs from Marchantia polymorpha mtDNA (orf169 and orf322), high similarity to 3'-terminal part of ccl1 of Rhodobacter, blastp match of 76% identity and 3.4e-193 P-value to GP|459537|emb|CAA54966.1||X78036 orf454~homology with two ORFs from Marchantia polymorpha mtDNA (orf169 and orf322), high similarity to 3'-terminal part of ccl1 of Rhodobacter {Oe…
2_1	SMEL3Ch02:1..83340400:18251914-18267435	AT3G50180.1	Plant protein of unknown function (DUF247) | chr3:18604941-18607162 REVERSE LENGTH=1769
2_1	SMEL3Ch02:1..83340400:21953580-21968668	ATMG00160.1	Symbols: COX2 | cytochrome oxidase 2 | chrM:40502-42628 REVERSE LENGTH=783
2_2	SMEL3Ch02:1..83340400:60403481-60409616	AT2G22780.1	Symbols: PMDH1 | peroxisomal NAD-malate dehydrogenase 1 | chr2:9689415-9692154 REVERSE LENGTH=1876
2_2	SMEL3Ch02:1..83340400:61819075-61821200	AT1G31310.1	hydroxyproline-rich glycoprotein family protein | chr1:11198353-11200141 REVERSE LENGTH=1480
2_2	SMEL3Ch02:1..83340400:61934015-61940554	AT1G50410.1	SNF2 domain-containing protein / helicase domain-containing protein / zinc finger protein-related | chr1:18672163-18677556 FORWARD LENGTH=3326
2_2	SMEL3Ch02:1..83340400:61958409-61960734	AT3G20010.1	SNF2 domain-containing protein / helicase domain-containing protein / zinc finger protein-related | chr3:6971352-6976595 FORWARD LENGTH=3399
2_2	SMEL3Ch02:1..83340400:64318014-64334949	AT5G23120.1	Symbols: HCF136 | photosystem II stability/assembly factor, chloroplast (HCF136) | chr5:7778121-7780628 FORWARD LENGTH=1410
2_2	SMEL3Ch02:1..83340400:66972422-66972899	ATCG00340.1	Symbols: PSAB | Photosystem I, PsaA/PsaB protein | chrC:37375-39579 REVERSE LENGTH=2205
2_2	SMEL3Ch02:1..83340400:66985256-67001709	AT1G04750.2	Symbols: VAMP7B, VAMP721, ATVAMP721, AT VAMP7B | vesicle-associated membrane protein 721 | chr1:1331574-1333534 REVERSE LENGTH=937
2_2	SMEL3Ch02:1..83340400:68177888-68188066	AT5G37020.2	Symbols: ARF8 | auxin response factor 8 | chr5:14630028-14634387 FORWARD LENGTH=2844
2_3	SMEL3Ch02:1..83340400:70453178-70473414	AT1G30580.1	GTP binding | chr1:10831673-10835538 REVERSE LENGTH=1549
2_3	SMEL3Ch02:1..83340400:70603910-70604161	ATCG00580.1	Symbols: PSBE | photosystem II reaction center protein E | chrC:64071-64322 REVERSE LENGTH=252
2_3	SMEL3Ch02:1..83340400:71761891-71764634	AT4G05420.2	Symbols: DDB1A | damaged DNA binding protein 1A | chr4:2746122-2752896 FORWARD LENGTH=3603
2_3	SMEL3Ch02:1..83340400:71773559-71775814	AT4G20890.1	Symbols: TUB9 | tubulin beta-9 chain | chr4:11182092-11184072 FORWARD LENGTH=1693
2_3	SMEL3Ch02:1..83340400:71910750-71915149	AT1G58440.1	Symbols: XF1, SQE1 | FAD/NAD(P)-binding oxidoreductase family protein | chr1:21713842-21717290 REVERSE LENGTH=1892
2_3	SMEL3Ch02:1..83340400:72047207-72060365	ATMG00900.1	Symbols: CCB256 | cytochrome C biogenesis 256 | chrM:239988-240758 REVERSE LENGTH=771
2_3	SMEL3Ch02:1..83340400:72119422-72123051	AT5G67580.2	Symbols: TRB2, ATTRB2, TBP3, ATTBP3 | Homeodomain-like/winged-helix DNA-binding family protein | chr5:26955135-26957642 REVERSE LENGTH=1720
2_3	SMEL3Ch02:1..83340400:72179322-72179816	AT3G49910.1	Translation protein SH3-like family protein | chr3:18504256-18504967 FORWARD LENGTH=712
2_3	SMEL3Ch02:1..83340400:72184448-72190196	AT2G22950.1	Cation transporter/ E1-E2 ATPase family protein | chr2:9766127-9769766 FORWARD LENGTH=3048
2_3	SMEL3Ch02:1..83340400:72343435-72349357	AT2G23070.1	Protein kinase superfamily protein | chr2:9823965-9826898 REVERSE LENGTH=1523
2_3	SMEL3Ch02:1..83340400:72382648-72387055	ATCG00230.1	Symbols: TRND | tRNA-Asp | chrC:29801-29874 REVERSE LENGTH=74
2_3	SMEL3Ch02:1..83340400:72567897-72570119	AT4G37390.1	Symbols: YDK1, GH3.2, BRU6, GH3-2, AUR3 | Auxin-responsive GH3 family protein | chr4:17579657-17582022 FORWARD LENGTH=2131
2_3	SMEL3Ch02:1..83340400:72887355-72888968	AT2G04200.1	transposable element gene | chr2:1432567-1434934 FORWARD LENGTH=2368
2_3	SMEL3Ch02:1..83340400:73048843-73056319	AT5G23380.1	Protein of unknown function (DUF789) | chr5:7866742-7870302 FORWARD LENGTH=1110
2_3	SMEL3Ch02:1..83340400:73062739-73064472	AT5G66870.1	Symbols: ASL1, LBD36 | ASYMMETRIC LEAVES 2-like 1 | chr5:26705862-26708676 FORWARD LENGTH=1752
2_3	SMEL3Ch02:1..83340400:73232034-73238994	AT3G50530.2	Symbols: CRK | CDPK-related kinase | chr3:18753541-18756773 FORWARD LENGTH=2477
2_3	SMEL3Ch02:1..83340400:73411460-73413319	AT5G02190.1	Symbols: EMB24, ATASP38, PCS1 | Eukaryotic aspartyl protease family protein | chr5:435211-436897 FORWARD LENGTH=1687
2_3	SMEL3Ch02:1..83340400:73619556-73621223	ATCG00900.1	Symbols: RPS7.1, RPS7 | Ribosomal protein S7p/S5e family protein | chrC:97478-97945 REVERSE LENGTH=468
2_3	SMEL3Ch02:1..83340400:73667918-73672241	AT2G28550.3	Symbols: RAP2.7 | related to AP2.7 | chr2:12225842-12228543 REVERSE LENGTH=2013
2_3	SMEL3Ch02:1..83340400:73793577-73797049	AT2G23320.2	Symbols: WRKY15 | WRKY DNA-binding protein 15 | chr2:9924933-9926372 FORWARD LENGTH=1235
2_3	SMEL3Ch02:1..83340400:73928928-73930214	AT4G18050.1	Symbols: PGP9 | P-glycoprotein 9 | chr4:10022205-10027415 FORWARD LENGTH=3846
2_3	SMEL3Ch02:1..83340400:74158712-74159329	AT5G66940.1	Dof-type zinc finger DNA-binding family protein | chr5:26727989-26728666 REVERSE LENGTH=678
2_3	SMEL3Ch02:1..83340400:74199785-74203021	AT1G09620.1	ATP binding;leucine-tRNA ligases;aminoacyl-tRNA ligases;nucleotide binding;ATP binding;aminoacyl-tRNA ligases | chr1:3112778-3116699 REVERSE LENGTH=3720
2_3	SMEL3Ch02:1..83340400:74464952-74465842	ATCG00920.1	Symbols: RRN16S.1 | chloroplast-encoded 16S ribosomal RNA | chrC:101012-102502 FORWARD LENGTH=1491
2_3	SMEL3Ch02:1..83340400:74478254-74481206	ATCG01310.1	Symbols: RPL2.2 | ribosomal protein L2 | chrC:152806-154312 FORWARD LENGTH=825
2_3	SMEL3Ch02:1..83340400:74491577-74497612	ATCG01280.1	Symbols: YCF2.2 | Chloroplast Ycf2;ATPase, AAA type, core | chrC:145291-152175 REVERSE LENGTH=6885
2_3	SMEL3Ch02:1..83340400:74497793-74499545	ATCG00490.1	Symbols: RBCL | ribulose-bisphosphate carboxylases | chrC:54958-56397 FORWARD LENGTH=1440
2_3	SMEL3Ch02:1..83340400:74500787-74502428	ATCG00480.1	Symbols: ATPB, PB | ATP synthase subunit beta | chrC:52660-54156 REVERSE LENGTH=1497
2_3	SMEL3Ch02:1..83340400:74507775-74509035	ATCG00430.1	Symbols: PSBG | photosystem II reaction center protein G | chrC:49257-49934 REVERSE LENGTH=678
2_3	SMEL3Ch02:1..83340400:74512681-74513437	ATCG00380.1	Symbols: RPS4 | chloroplast ribosomal protein S4 | chrC:45223-45828 REVERSE LENGTH=606
2_3	SMEL3Ch02:1..83340400:74518914-74521360	ATCG00350.1	Symbols: PSAA | Photosystem I, PsaA/PsaB protein | chrC:39605-41857 REVERSE LENGTH=2253
2_3	SMEL3Ch02:1..83340400:74521639-74524138	ATCG00340.1	Symbols: PSAB | Photosystem I, PsaA/PsaB protein | chrC:37375-39579 REVERSE LENGTH=2205
2_3	SMEL3Ch02:1..83340400:74538838-74541099	AT3G50830.1	Symbols: COR413-PM2, ATCOR413-PM2 | cold-regulated 413-plasma membrane 2 | chr3:18893845-18895497 REVERSE LENGTH=1018
2_3	SMEL3Ch02:1..83340400:74558632-74561563	AT5G66570.1	Symbols: PSBO-1, OEE1, OEE33, OE33, PSBO1, MSP-1 | PS II oxygen-evolving complex 1 | chr5:26568653-26570278 FORWARD LENGTH=1244
2_3	SMEL3Ch02:1..83340400:74794657-74802755	AT2G13115.1	pseudogene of bZIP family transcription factor | chr2:5401088-5403027 FORWARD LENGTH=1940
2_3	SMEL3Ch02:1..83340400:74829248-74856013	AT2G04200.1	transposable element gene | chr2:1432567-1434934 FORWARD LENGTH=2368
2_3	SMEL3Ch02:1..83340400:74868594-74870043	ATCG00680.1	Symbols: PSBB | photosystem II reaction center protein B | chrC:72371-73897 FORWARD LENGTH=1527
2_3	SMEL3Ch02:1..83340400:74885221-74886878	AT3G50760.1	Symbols: GATL2 | galacturonosyltransferase-like 2 | chr3:18868065-18869384 FORWARD LENGTH=1320
2_3	SMEL3Ch02:1..83340400:74963313-74965833	AT2G23790.1	Protein of unknown function (DUF607) | chr2:10125368-10127521 REVERSE LENGTH=1401
2_3	SMEL3Ch02:1..83340400:75220926-75224072	AT5G15890.1	Symbols: TBL21 | TRICHOME BIREFRINGENCE-LIKE 21 | chr5:5187587-5189348 REVERSE LENGTH=1681
2_3	SMEL3Ch02:1..83340400:75328643-75333261	AT5G38820.1	Transmembrane amino acid transporter family protein | chr5:15543481-15545182 FORWARD LENGTH=1371
2_3	SMEL3Ch02:1..83340400:75342655-75346107	AT3G30380.2	alpha/beta-Hydrolases superfamily protein | chr3:11974066-11976571 FORWARD LENGTH=1492
2_3	SMEL3Ch02:1..83340400:75348392-75351327	ATCG01280.1	Symbols: YCF2.2 | Chloroplast Ycf2;ATPase, AAA type, core | chrC:145291-152175 REVERSE LENGTH=6885
2_3	SMEL3Ch02:1..83340400:75356497-75360526	AT3G02290.2	RING/U-box superfamily protein | chr3:458412-460910 FORWARD LENGTH=1419
2_3	SMEL3Ch02:1..83340400:75371900-75374593	AT5G15650.1	Symbols: RGP2, ATRGP2 | reversibly glycosylated polypeptide 2 | chr5:5092157-5094494 FORWARD LENGTH=1530
2_3	SMEL3Ch02:1..83340400:75380540-75381405	ATCG00170.1	Symbols: RPOC2 | DNA-directed RNA polymerase family protein | chrC:15938-20068 REVERSE LENGTH=4131
2_3	SMEL3Ch02:1..83340400:75406538-75409300	AT5G60920.1	Symbols: COB | COBRA-like extracellular glycosyl-phosphatidyl inositol-anchored protein family | chr5:24511196-24514129 REVERSE LENGTH=1838
2_3	SMEL3Ch02:1..83340400:75752038-75766429	AT3G17430.1	Nucleotide-sugar transporter family protein | chr3:5965923-5969233 FORWARD LENGTH=1775
2_3	SMEL3Ch02:1..83340400:75770089-75779453	AT3G29390.1	Symbols: RIK | RS2-interacting KH protein | chr3:11289613-11294774 FORWARD LENGTH=2049
2_3	SMEL3Ch02:1..83340400:75908696-75914442	AT1G13980.2	Symbols: GN | sec7 domain-containing protein | chr1:4788463-4794553 FORWARD LENGTH=4799
2_3	SMEL3Ch02:1..83340400:75930394-75946181	AT3G01090.3	Symbols: AKIN10, KIN10 | SNF1 kinase homolog 10 | chr3:31187-34451 REVERSE LENGTH=1944
2_3	SMEL3Ch02:1..83340400:76241111-76242329	AT4G18640.1	Symbols: MRH1 | Leucine-rich repeat protein kinase family protein | chr4:10259678-10263764 FORWARD LENGTH=2861
2_3	SMEL3Ch02:1..83340400:76488800-76493163	AT5G40890.2	Symbols: ATCLC-A, CLC-A, CLCA, ATCLCA | chloride channel A | chr5:16381314-16384319 REVERSE LENGTH=2669
2_3	SMEL3Ch02:1..83340400:76527630-76532367	AT5G14260.2	Rubisco methyltransferase family protein | chr5:4600996-4604482 FORWARD LENGTH=2017
2_3	SMEL3Ch02:1..83340400:76612590-76620679	AT5G40740.1	unknown protein; Has 30201 Blast hits to 17322 proteins in 780 species: Archae - 12; Bacteria - 1396; Metazoa - 17338; Fungi - 3422; Plants - 5037; Viruses - 0; Other Eukaryotes - 2996 (source: NCBI BLink). | chr5:16301914-16306413 REVERSE LENGTH=2583
2_3	SMEL3Ch02:1..83340400:76624805-76631724	AT3G26020.2	Protein phosphatase 2A regulatory B subunit family protein | chr3:9513841-9516866 FORWARD LENGTH=2155
2_3	SMEL3Ch02:1..83340400:76639666-76643646	AT5G40700.3	unknown protein; FUNCTIONS IN: molecular	function unknown; INVOLVED IN: biological	process unknown; BEST Arabidopsis thaliana protein match is: unknown protein (TAIR:AT3G27350.1); Has 30201 Blast hits to 17322 proteins in 780 species: Archae - 12; Bacteria - 1396; Metazoa - 17338; Fungi - 3422; Plants - 5037; Viruses - 0; Other Eukaryotes - 2996 (source: NCBI BLink). | chr5:16291755-16293513 REVERSE LENGTH=1361
2_3	SMEL3Ch02:1..83340400:76666401-76666863	ATCG01280.1	Symbols: YCF2.2 | Chloroplast Ycf2;ATPase, AAA type, core | chrC:145291-152175 REVERSE LENGTH=6885
2_3	SMEL3Ch02:1..83340400:76673787-76678361	AT5G14390.1	alpha/beta-Hydrolases superfamily protein | chr5:4637312-4639756 REVERSE LENGTH=1530
2_3	SMEL3Ch02:1..83340400:76775346-76780305	AT4G14360.2	S-adenosyl-L-methionine-dependent methyltransferases superfamily protein | chr4:8267289-8270993 REVERSE LENGTH=2666
2_3	SMEL3Ch02:1..83340400:76781067-76784657	AT3G27440.1	Symbols: UKL5 | uridine kinase-like 5 | chr3:10155555-10157931 FORWARD LENGTH=1398
2_3	SMEL3Ch02:1..83340400:76858580-76863828	ATCG01030.1	Symbols: TRNL.3 | tRNA-Leu | chrC:114270-114349 FORWARD LENGTH=80
2_3	SMEL3Ch02:1..83340400:77190186-77199315	AT3G28030.1	Symbols: UVH3, UVR1 | 5'-3' exonuclease family protein | chr3:10424253-10431204 FORWARD LENGTH=4534
2_3	SMEL3Ch02:1..83340400:77263359-77266052	AT2G04620.1	Cation efflux family protein | chr2:1610506-1612902 REVERSE LENGTH=2397
2_3	SMEL3Ch02:1..83340400:77285686-77300827	AT5G15020.2	Symbols: SNL2 | SIN3-like 2 | chr5:4859127-4866031 REVERSE LENGTH=4671
2_3	SMEL3Ch02:1..83340400:77322738-77327832	AT3G28480.2	Oxoglutarate/iron-dependent oxygenase | chr3:10676041-10678305 REVERSE LENGTH=1243
2_3	SMEL3Ch02:1..83340400:77370016-77372958	AT5G62740.1	Symbols: HIR1, ATHIR1 | SPFH/Band 7/PHB domain-containing membrane-associated protein family | chr5:25200947-25202756 FORWARD LENGTH=1145
2_3	SMEL3Ch02:1..83340400:77373183-77376056	AT3G01280.1	Symbols: VDAC1, ATVDAC1 | voltage dependent anion channel 1 | chr3:85601-87858 FORWARD LENGTH=1230
2_3	SMEL3Ch02:1..83340400:77449917-77453434	AT5G15120.1	Protein of unknown function (DUF1637) | chr5:4898737-4900581 FORWARD LENGTH=1189
2_3	SMEL3Ch02:1..83340400:77474716-77478996	AT2G02760.1	Symbols: ATUBC2, UBC2 | ubiquiting-conjugating enzyme 2 | chr2:773684-775371 FORWARD LENGTH=934
2_3	SMEL3Ch02:1..83340400:77479745-77481952	AT1G69780.1	Symbols: ATHB13 | Homeobox-leucine zipper protein family | chr1:26258939-26260751 FORWARD LENGTH=1398
2_3	SMEL3Ch02:1..83340400:77600603-77607384	AT5G39830.1	Symbols: DEGP8, DEG8 | Trypsin family protein with PDZ domain | chr5:15942797-15945827 FORWARD LENGTH=1584
2_3	SMEL3Ch02:1..83340400:77607491-77610882	AT4G16475.1	pre-tRNA | chr4:9289685-9289765 FORWARD LENGTH=81
2_3	SMEL3Ch02:1..83340400:77620741-77623731	AT3G28910.1	Symbols: ATMYB30, MYB30 | myb domain protein 30 | chr3:10911157-10913190 FORWARD LENGTH=1592
4_1	SMEL3Ch04:1..105671276:42264958-42266664	ATCG01010.1	Symbols: NDHF | NADH-Ubiquinone oxidoreductase (complex I), chain 5 protein | chrC:110398-112638 REVERSE LENGTH=2241
4_1	SMEL3Ch04:1..105671276:42509029-42509280	ATCG00580.1	Symbols: PSBE | photosystem II reaction center protein E | chrC:64071-64322 REVERSE LENGTH=252
4_1	SMEL3Ch04:1..105671276:43442417-43444717	AT2G44500.1	O-fucosyltransferase family protein | chr2:18374341-18376790 FORWARD LENGTH=2183
4_1	SMEL3Ch04:1..105671276:43529824-43533273	AT3G54610.1	Symbols: HAT1, GCN5, HAG1, HAC3, HAG01, BGT | histone acetyltransferase of the GNAT family 1 | chr3:20213560-20217653 FORWARD LENGTH=2018
4_1	SMEL3Ch04:1..105671276:43948460-44002997	ATCG01100.1	Symbols: NDHA | NADH dehydrogenase family protein | chrC:119847-122009 REVERSE LENGTH=1083
4_1	SMEL3Ch04:1..105671276:44863803-44869290	AT5G49890.1	Symbols: CLC-C, ATCLC-C | chloride channel C | chr5:20288119-20292350 REVERSE LENGTH=2836
4_1	SMEL3Ch04:1..105671276:45199944-45213050	ATCG00540.1	Symbols: PETA | photosynthetic electron transfer A | chrC:61657-62619 FORWARD LENGTH=963
4_1	SMEL3Ch04:1..105671276:45697405-45698336	AT5G42310.1	Pentatricopeptide repeat (PPR-like) superfamily protein | chr5:16915783-16918569 FORWARD LENGTH=2538
4_1	SMEL3Ch04:1..105671276:45711760-45713184	AT3G55480.2	Symbols: PAT2 | protein affected traf&#64257;cking 2 | chr3:20566248-20571248 REVERSE LENGTH=3549
4_1	SMEL3Ch04:1..105671276:45985197-45994379	AT4G22200.1	Symbols: AKT2/3, AKT3, AKT2, KT2/3 | potassium transport 2/3 | chr4:11746513-11750698 REVERSE LENGTH=3169
4_1	SMEL3Ch04:1..105671276:46590452-46595535	AT4G11830.2	Symbols: PLDGAMMA2 | phospholipase D gamma 2 | chr4:7115794-7121245 REVERSE LENGTH=3858
4_1	SMEL3Ch04:1..105671276:47474366-47482505	AT3G22930.1	Symbols: CML11 | calmodulin-like 11 | chr3:8124083-8125931 REVERSE LENGTH=821
4_1	SMEL3Ch04:1..105671276:47666333-47668840	AT1G25280.3	Symbols: AtTLP10, TLP10 | tubby like protein 10 | chr1:8863842-8866608 FORWARD LENGTH=1933
4_1	SMEL3Ch04:1..105671276:47771850-47772152	AT1G80280.1	alpha/beta-Hydrolases superfamily protein | chr1:30183541-30186586 REVERSE LENGTH=2687
4_1	SMEL3Ch04:1..105671276:48395353-48399736	AT5G09730.1	Symbols: BXL3, ATBXL3, XYL3, ATBX3, BX3 | beta-xylosidase 3 | chr5:3015247-3018262 REVERSE LENGTH=2430
4_1	SMEL3Ch04:1..105671276:48454927-48455875	ATCG01100.1	Symbols: NDHA | NADH dehydrogenase family protein | chrC:119847-122009 REVERSE LENGTH=1083
4_1	SMEL3Ch04:1..105671276:48696493-48715387	AT3G19720.3	Symbols: ARC5 | P-loop containing nucleoside triphosphate hydrolases superfamily protein | chr3:6850371-6855513 REVERSE LENGTH=2678
4_1	SMEL3Ch04:1..105671276:49542633-49542929	AT4G33430.2	Symbols: BAK1 | BRI1-associated receptor kinase | chr4:16086311-16090777 REVERSE LENGTH=2821
6_1	SMEL3Ch06:1..108971373:79268858-79270260	AT5G62380.1	Symbols: VND6, ANAC101, NAC101 | NAC-domain protein 101 | chr5:25050684-25051858 FORWARD LENGTH=1047
6_1	SMEL3Ch06:1..108971373:79293703-79308998	AT5G51450.2	Symbols: RIN3 | RPM1 interacting protein 3 | chr5:20892643-20897817 FORWARD LENGTH=2603
6_1	SMEL3Ch06:1..108971373:79359819-79361413	AT4G17550.1	Major facilitator superfamily protein | chr4:9777648-9779738 REVERSE LENGTH=1925
6_1	SMEL3Ch06:1..108971373:79495105-79507848	AT5G61500.1	Symbols: ATATG3, ATG3 | autophagy 3 (APG3) | chr5:24733785-24736853 REVERSE LENGTH=1413
6_1	SMEL3Ch06:1..108971373:79585366-79591766	AT5G61510.1	GroES-like zinc-binding alcohol dehydrogenase family protein | chr5:24736945-24738998 REVERSE LENGTH=1383
6_1	SMEL3Ch06:1..108971373:79988943-80002117	AT4G00370.1	Symbols: ANTR2, PHT4;4 | Major facilitator superfamily protein | chr4:162897-166357 REVERSE LENGTH=2128
6_1	SMEL3Ch06:1..108971373:80460297-80460586	ATCG00140.1	Symbols: ATPH | ATP synthase subunit C family protein | chrC:13262-13507 REVERSE LENGTH=246
6_1	SMEL3Ch06:1..108971373:80812982-80815714	AT3G10980.1	PLAC8 family protein | chr3:3438278-3440809 FORWARD LENGTH=2532
6_1	SMEL3Ch06:1..108971373:81945927-81956227	AT3G10670.1	Symbols: ATNAP7, NAP7 | non-intrinsic ABC protein 7 | chr3:3335049-3337387 REVERSE LENGTH=1376
6_1	SMEL3Ch06:1..108971373:82015256-82025491	AT5G01960.1	RING/U-box superfamily protein | chr5:370400-372969 FORWARD LENGTH=1807
6_1	SMEL3Ch06:1..108971373:82026288-82031999	AT2G40810.2	Symbols: ATATG18C, ATG18C | homolog of yeast autophagy 18C | chr2:17032494-17034600 FORWARD LENGTH=1556
6_1	SMEL3Ch06:1..108971373:82078679-82096292	AT3G54190.1	Transducin/WD40 repeat-like superfamily protein | chr3:20061528-20064154 REVERSE LENGTH=1909
6_1	SMEL3Ch06:1..108971373:82172869-82175765	AT5G47030.1	ATPase, F1 complex, delta/epsilon subunit | chr5:19090298-19092314 FORWARD LENGTH=978
6_1	SMEL3Ch06:1..108971373:82210600-82211256	ATMG00090.1	structural constituent of ribosome;protein binding | chrM:25482-28733 REVERSE LENGTH=1671
6_1	SMEL3Ch06:1..108971373:82292833-82302069	AT5G07440.3	Symbols: GDH2 | glutamate dehydrogenase 2 | chr5:2355962-2357977 FORWARD LENGTH=1552
6_1	SMEL3Ch06:1..108971373:83983347-83985363	AT1G41930.1	transposable element gene | chr1:15685411-15695693 FORWARD LENGTH=10283
6_1	SMEL3Ch06:1..108971373:84112114-84125329	AT3G31161.1	pseudogene, hypothetical protein | chr3:12670276-12670499 FORWARD LENGTH=224
6_1	SMEL3Ch06:1..108971373:84346515-84347114	AT2G13650.3	Symbols: GONST1 | golgi nucleotide sugar transporter 1 | chr2:5687378-5690795 REVERSE LENGTH=1339
6_1	SMEL3Ch06:1..108971373:84382661-84384252	ATCG01310.1	Symbols: RPL2.2 | ribosomal protein L2 | chrC:152806-154312 FORWARD LENGTH=825
6_1	SMEL3Ch06:1..108971373:84924710-84933485	ATMG01360.1	Symbols: COX1 | cytochrome oxidase | chrM:349830-351413 REVERSE LENGTH=1584
6_1	SMEL3Ch06:1..108971373:84942358-84951569	AT4G27680.1	P-loop containing nucleoside triphosphate hydrolases superfamily protein | chr4:13821106-13823342 FORWARD LENGTH=1613
6_1	SMEL3Ch06:1..108971373:84961325-84963930	AT4G27700.1	Rhodanese/Cell cycle control phosphatase superfamily protein | chr4:13826374-13827823 REVERSE LENGTH=992
6_1	SMEL3Ch06:1..108971373:85182257-85190456	AT1G06070.1	Basic-leucine zipper (bZIP) transcription factor family protein | chr1:1834829-1837648 REVERSE LENGTH=1893
6_1	SMEL3Ch06:1..108971373:85193987-85199844	ATCG00340.1	Symbols: PSAB | Photosystem I, PsaA/PsaB protein | chrC:37375-39579 REVERSE LENGTH=2205
6_1	SMEL3Ch06:1..108971373:85204835-85205650	AT3G59520.1	Symbols: ATRBL13, RBL13 | RHOMBOID-like protein 13 | chr3:21991826-21993263 FORWARD LENGTH=1438
6_1	SMEL3Ch06:1..108971373:85278686-85294436	AT1G74040.1	Symbols: IMS1, MAML-3, IPMS2 | 2-isopropylmalate synthase 1 | chr1:27842171-27845776 FORWARD LENGTH=2193
6_1	SMEL3Ch06:1..108971373:85776587-85781254	AT3G02630.1	Plant stearoyl-acyl-carrier-protein desaturase family protein | chr3:562030-564870 FORWARD LENGTH=1671
6_1	SMEL3Ch06:1..108971373:85816240-85816633	AT2G31725.1	Eukaryotic protein of unknown function (DUF842) | chr2:13486317-13487445 REVERSE LENGTH=634
6_1	SMEL3Ch06:1..108971373:86089073-86090866	ATCG01280.1	Symbols: YCF2.2 | Chloroplast Ycf2;ATPase, AAA type, core | chrC:145291-152175 REVERSE LENGTH=6885
6_1	SMEL3Ch06:1..108971373:86218945-86220703	AT1G76810.1	eukaryotic translation initiation factor 2 (eIF-2) family protein | chr1:28831003-28836586 REVERSE LENGTH=4395
6_1	SMEL3Ch06:1..108971373:86245377-86246072	AT3G57560.1	Symbols: NAGK | N-acetyl-l-glutamate kinase | chr3:21310825-21312312 REVERSE LENGTH=1488
6_1	SMEL3Ch06:1..108971373:86282413-86301380	AT4G14340.1	Symbols: CKI1, CKL11 | casein kinase I | chr4:8248286-8251998 REVERSE LENGTH=1950
6_1	SMEL3Ch06:1..108971373:86339559-86358114	ATCG01280.1	Symbols: YCF2.2 | Chloroplast Ycf2;ATPase, AAA type, core | chrC:145291-152175 REVERSE LENGTH=6885
6_1	SMEL3Ch06:1..108971373:86400681-86403550	AT2G31180.1	Symbols: ATMYB14, MYB14AT, MYB14 | myb domain protein 14 | chr2:13286721-13288176 REVERSE LENGTH=836
6_1	SMEL3Ch06:1..108971373:86436052-86442264	AT5G59160.3	Symbols: TOPP2, PPO | type one serine/threonine protein phosphatase 2 | chr5:23879337-23881629 FORWARD LENGTH=1424
6_1	SMEL3Ch06:1..108971373:86779136-86782724	AT3G23150.1	Symbols: ETR2 | Signal transduction histidine kinase, hybrid-type, ethylene sensor | chr3:8254663-8257735 FORWARD LENGTH=2893
6_2	SMEL3Ch06:1..108971373:92245469-92250965	AT1G77470.1	Symbols: RFC3, RFC5 | replication factor C subunit 3 | chr1:29111948-29114435 REVERSE LENGTH=1468
6_2	SMEL3Ch06:1..108971373:92251337-92259990	AT1G77460.2	Armadillo/beta-catenin-like repeat ; C2 calcium/lipid-binding domain (CaLB) protein | chr1:29103633-29111921 FORWARD LENGTH=7010
6_2	SMEL3Ch06:1..108971373:92473839-92481194	AT1G44170.3	Symbols: ALDH3H1, ALDH4 | aldehyde dehydrogenase 3H1 | chr1:16796400-16798675 REVERSE LENGTH=1531
6_2	SMEL3Ch06:1..108971373:92513391-92522993	AT1G77490.1	Symbols: TAPX | thylakoidal ascorbate peroxidase | chr1:29117542-29120215 FORWARD LENGTH=1596
6_2	SMEL3Ch06:1..108971373:92543219-92552237	AT1G21740.1	Protein of unknown function (DUF630 and DUF632) | chr1:7641580-7645078 FORWARD LENGTH=2862
6_2	SMEL3Ch06:1..108971373:92553866-92562016	AT1G21750.2	Symbols: ATPDIL1-1, PDIL1-1 | PDI-like 1-1 | chr1:7645701-7648699 FORWARD LENGTH=1534
6_2	SMEL3Ch06:1..108971373:92623566-92629211	AT1G44446.3	Symbols: CH1, ATCAO, CAO | Pheophorbide a oxygenase family protein with Rieske [2Fe-2S] domain | chr1:16848359-16851224 REVERSE LENGTH=2064
6_2	SMEL3Ch06:1..108971373:92639732-92644377	AT1G21810.1	Plant protein of unknown function (DUF869) | chr1:7656399-7658634 REVERSE LENGTH=2066
6_2	SMEL3Ch06:1..108971373:92674878-92676727	AT1G44575.2	Symbols: NPQ4, PSBS | Chlorophyll A-B binding family protein | chr1:16871696-16873378 FORWARD LENGTH=1520
6_2	SMEL3Ch06:1..108971373:92754825-92762549	AT1G77610.1	EamA-like transporter family protein | chr1:29165210-29167773 FORWARD LENGTH=1577
6_2	SMEL3Ch06:1..108971373:92890186-92892349	AT4G16720.1	Ribosomal protein L23/L15e family protein | chr4:9399960-9401382 REVERSE LENGTH=878
6_2	SMEL3Ch06:1..108971373:92916736-92919102	AT1G21920.1	Histone H3 K4-specific methyltransferase SET7/9 family protein | chr1:7704255-7706140 REVERSE LENGTH=1727
6_2	SMEL3Ch06:1..108971373:92922547-92938240	AT1G41930.1	transposable element gene | chr1:15685411-15695693 FORWARD LENGTH=10283
6_2	SMEL3Ch06:1..108971373:93004803-93009919	AT1G21370.2	unknown protein; CONTAINS InterPro DOMAIN/s: Protein of unknown function DUF218 (InterPro:IPR003848); Has 35333 Blast hits to 34131 proteins in 2444 species: Archae - 798; Bacteria - 22429; Metazoa - 974; Fungi - 991; Plants - 531; Viruses - 0; Other Eukaryotes - 9610 (source: NCBI BLink). | chr1:7483781-7485666 FORWARD LENGTH=1533
6_2	SMEL3Ch06:1..108971373:93068878-93069762	AT4G35280.1	C2H2-like zinc finger protein | chr4:16787429-16788283 REVERSE LENGTH=855
6_2	SMEL3Ch06:1..108971373:93208407-93209870	ATCG00900.1	Symbols: RPS7.1, RPS7 | Ribosomal protein S7p/S5e family protein | chrC:97478-97945 REVERSE LENGTH=468
6_2	SMEL3Ch06:1..108971373:93323455-93326276	AT4G22592.1	Symbols: CPuORF27 | conserved peptide upstream open reading frame 27 | chr4:11893499-11896480 REVERSE LENGTH=1763
6_2	SMEL3Ch06:1..108971373:93477938-93484744	AT4G16600.1	Nucleotide-diphospho-sugar transferases superfamily protein | chr4:9350039-9352707 FORWARD LENGTH=1485
6_2	SMEL3Ch06:1..108971373:93529339-93543716	AT4G16650.1	O-fucosyltransferase family protein | chr4:9372477-9376409 FORWARD LENGTH=2300
6_2	SMEL3Ch06:1..108971373:93548861-93550432	AT5G47450.1	Symbols: ATTIP2;3, TIP2;3, DELTA-TIP3 | tonoplast intrinsic protein 2;3 | chr5:19248249-19249504 REVERSE LENGTH=1051
6_2	SMEL3Ch06:1..108971373:93680493-93681629	ATCG00020.1	Symbols: PSBA | photosystem II reaction center protein A | chrC:383-1444 REVERSE LENGTH=1062
6_2	SMEL3Ch06:1..108971373:93685205-93692053	AT4G17510.1	Symbols: UCH3 | ubiquitin C-terminal hydrolase 3 | chr4:9766971-9768770 REVERSE LENGTH=970
6_2	SMEL3Ch06:1..108971373:93732423-93735965	AT4G17530.1	Symbols: RAB1C, ATRAB1C, ATRABD2C | RAB GTPase homolog 1C | chr4:9773548-9775607 REVERSE LENGTH=965
6_2	SMEL3Ch06:1..108971373:93808499-93812785	AT2G35660.3	Symbols: CTF2A | FAD/NAD(P)-binding oxidoreductase family protein | chr2:14988480-14990410 FORWARD LENGTH=1514
6_2	SMEL3Ch06:1..108971373:93832388-93836285	AT4G17550.1	Major facilitator superfamily protein | chr4:9777648-9779738 REVERSE LENGTH=1925
6_2	SMEL3Ch06:1..108971373:93885425-93888890	ATCG00120.1	Symbols: ATPA | ATP synthase subunit alpha | chrC:9938-11461 REVERSE LENGTH=1524
6_2	SMEL3Ch06:1..108971373:93927527-93929233	AT5G60690.1	Symbols: REV, IFL, IFL1 | Homeobox-leucine zipper family protein / lipid-binding START domain-containing protein | chr5:24397023-24402195 FORWARD LENGTH=3502
6_2	SMEL3Ch06:1..108971373:93971010-93983756	ATCG01250.1	Symbols: NDHB.2 | NADH-Ubiquinone/plastoquinone (complex I) protein | chrC:141854-143708 FORWARD LENGTH=1170
6_2	SMEL3Ch06:1..108971373:93997474-94007666	AT5G47080.4	Symbols: CKB1 | casein kinase II beta chain 1 | chr5:19124625-19126653 REVERSE LENGTH=1449
6_2	SMEL3Ch06:1..108971373:94295571-94297962	AT1G32380.1	Symbols: PRS2 | phosphoribosyl pyrophosphate (PRPP) synthase 2 | chr1:11681752-11684478 FORWARD LENGTH=1733
6_2	SMEL3Ch06:1..108971373:94425754-94427163	AT1G32520.1	unknown protein; FUNCTIONS IN: molecular	function unknown; INVOLVED IN: biological	process unknown; LOCATED IN: chloroplast; EXPRESSED IN: 24 plant structures; EXPRESSED DURING: 15 growth stages; Has 143 Blast hits to 142 proteins in 34 species: Archae - 0; Bacteria - 0; Metazoa - 39; Fungi - 0; Plants - 56; Viruses - 0; Other Eukaryotes - 48 (source: NCBI BLink). | chr1:11758211-11759280 REVERSE LENGTH=939
6_2	SMEL3Ch06:1..108971373:94486143-94503889	ATCG00905.1	Symbols: RPS12C, RPS12 | ribosomal protein S12C | chrC:97999-98793 REVERSE LENGTH=258
6_2	SMEL3Ch06:1..108971373:94828354-94830055	AT1G32700.2	PLATZ transcription factor family protein | chr1:11827467-11829759 FORWARD LENGTH=1359
6_2	SMEL3Ch06:1..108971373:94845408-94847391	AT2G35660.3	Symbols: CTF2A | FAD/NAD(P)-binding oxidoreductase family protein | chr2:14988480-14990410 FORWARD LENGTH=1514
6_2	SMEL3Ch06:1..108971373:94870724-94871800	AT1G72220.1	RING/U-box superfamily protein | chr1:27184281-27185830 REVERSE LENGTH=1550
6_2	SMEL3Ch06:1..108971373:94879219-94879503	AT2G07772.1	unknown protein; Has 30201 Blast hits to 17322 proteins in 780 species: Archae - 12; Bacteria - 1396; Metazoa - 17338; Fungi - 3422; Plants - 5037; Viruses - 0; Other Eukaryotes - 2996 (source: NCBI BLink). | chr2:3300978-3301804 REVERSE LENGTH=540
6_2	SMEL3Ch06:1..108971373:94973149-94975935	AT2G38470.1	Symbols: WRKY33, ATWRKY33 | WRKY DNA-binding protein 33 | chr2:16108361-16110766 FORWARD LENGTH=1902
6_2	SMEL3Ch06:1..108971373:94993995-95001297	AT1G32240.1	Symbols: KAN2 | Homeodomain-like superfamily protein | chr1:11625700-11630626 REVERSE LENGTH=1620
6_2	SMEL3Ch06:1..108971373:95037538-95046212	AT1G31910.2	GHMP kinase family protein | chr1:11457127-11461825 FORWARD LENGTH=2442
6_2	SMEL3Ch06:1..108971373:95393560-95403816	AT2G25530.1	AFG1-like ATPase family protein | chr2:10863059-10866757 FORWARD LENGTH=2128
6_2	SMEL3Ch06:1..108971373:95408184-95409236	AT2G25520.1	Drug/metabolite transporter superfamily protein | chr2:10860828-10862357 FORWARD LENGTH=1530
6_2	SMEL3Ch06:1..108971373:95412753-95422207	AT5G11200.3	DEAD/DEAH box RNA helicase family protein | chr5:3567175-3571015 FORWARD LENGTH=1833
6_2	SMEL3Ch06:1..108971373:95539065-95540802	AT4G32260.1	ATPase, F0 complex, subunit B/B', bacterial/chloroplast | chr4:15573636-15574737 REVERSE LENGTH=1034
6_2	SMEL3Ch06:1..108971373:95587426-95592585	AT5G11150.1	Symbols: ATVAMP713, VAMP713 | vesicle-associated membrane protein 713 | chr5:3546286-3548111 REVERSE LENGTH=1272
6_2	SMEL3Ch06:1..108971373:95618874-95623628	AT3G17090.2	Protein phosphatase 2C family protein | chr3:5826803-5829621 FORWARD LENGTH=1629
6_2	SMEL3Ch06:1..108971373:95651127-95655580	AT2G25270.1	unknown protein; LOCATED IN: plasma membrane; EXPRESSED IN: 18 plant structures; EXPRESSED DURING: 13 growth stages; BEST Arabidopsis thaliana protein match is: unknown protein (TAIR:AT2G12400.1); Has 35333 Blast hits to 34131 proteins in 2444 species: Archae - 798; Bacteria - 22429; Metazoa - 974; Fungi - 991; Plants - 531; Viruses - 0; Other Eukaryotes - 9610 (source: NCBI BLink). | chr2:107597…
6_2	SMEL3Ch06:1..108971373:95662833-95665424	AT5G25250.1	SPFH/Band 7/PHB domain-containing membrane-associated protein family | chr5:8749727-8751636 FORWARD LENGTH=1666
6_2	SMEL3Ch06:1..108971373:95666096-95683311	AT5G11040.1	Symbols: TRS120, AtTRS120 | TRS120 | chr5:3495287-3500922 FORWARD LENGTH=3918
6_2	SMEL3Ch06:1..108971373:95684212-95686188	AT5G35160.2	Endomembrane protein 70 protein family | chr5:13414945-13417265 FORWARD LENGTH=2321
6_2	SMEL3Ch06:1..108971373:95695553-95698414	AT4G39235.1	unknown protein; BEST Arabidopsis thaliana protein match is: unknown protein (TAIR:AT3G05570.1); Has 30201 Blast hits to 17322 proteins in 780 species: Archae - 12; Bacteria - 1396; Metazoa - 17338; Fungi - 3422; Plants - 5037; Viruses - 0; Other Eukaryotes - 2996 (source: NCBI BLink). | chr4:18268049-18269212 FORWARD LENGTH=544
6_2	SMEL3Ch06:1..108971373:95705305-95706565	AT5G25190.1	Integrase-type DNA-binding superfamily protein | chr5:8706790-8707748 REVERSE LENGTH=856
6_2	SMEL3Ch06:1..108971373:95785897-95806335	AT2G25170.1	Symbols: PKL, GYM, CHD3, CHR6, SSL2 | chromatin remodeling factor CHD3 (PICKLE) | chr2:10713807-10723986 FORWARD LENGTH=4402
6_2	SMEL3Ch06:1..108971373:95812996-95815701	AT5G54830.1	DOMON domain-containing protein / dopamine beta-monooxygenase N-terminal domain-containing protein | chr5:22273070-22276301 FORWARD LENGTH=3136
6_2	SMEL3Ch06:1..108971373:96094527-96107237	AT2G04200.1	transposable element gene | chr2:1432567-1434934 FORWARD LENGTH=2368
6_2	SMEL3Ch06:1..108971373:96172459-96181023	AT1G41930.1	transposable element gene | chr1:15685411-15695693 FORWARD LENGTH=10283
6_2	SMEL3Ch06:1..108971373:96191766-96201465	AT1G73720.1	Symbols: SMU1 | transducin family protein / WD-40 repeat family protein | chr1:27725002-27729931 FORWARD LENGTH=1802
6_2	SMEL3Ch06:1..108971373:96211937-96217546	AT5G28673.1	transposable element gene | chr5:10706347-10708619 REVERSE LENGTH=2273
6_2	SMEL3Ch06:1..108971373:96311462-96316914	AT1G09600.1	Protein kinase superfamily protein | chr1:3108617-3111318 FORWARD LENGTH=2145
6_2	SMEL3Ch06:1..108971373:96341441-96343988	AT4G16720.1	Ribosomal protein L23/L15e family protein | chr4:9399960-9401382 REVERSE LENGTH=878
6_2	SMEL3Ch06:1..108971373:96369136-96370971	AT1G56690.1	Pentatricopeptide repeat (PPR) superfamily protein | chr1:21253817-21255931 FORWARD LENGTH=2115
6_2	SMEL3Ch06:1..108971373:96414431-96427305	AT4G19710.2	Symbols: AK-HSDH II, AK-HSDH | aspartate kinase-homoserine dehydrogenase ii | chr4:10724855-10729768 FORWARD LENGTH=3160
6_2	SMEL3Ch06:1..108971373:96566306-96569016	AT2G47610.1	Ribosomal protein L7Ae/L30e/S12e/Gadd45 family protein | chr2:19529744-19531659 FORWARD LENGTH=1142
6_2	SMEL3Ch06:1..108971373:96571081-96576281	AT4G10140.1	unknown protein; FUNCTIONS IN: molecular	function unknown; INVOLVED IN: N-terminal protein myristoylation; EXPRESSED IN: 24 plant structures; EXPRESSED DURING: 15 growth stages; CONTAINS InterPro DOMAIN/s: Protein of unknown function DUF2062 (InterPro:IPR018639); BEST Arabidopsis thaliana protein match is: unknown protein (TAIR:AT1G33490.1); Has 30201 Blast hits to 17322 proteins in 780 species: Archae - 12; Bacteria - 1396; Metazoa - 1…
6_2	SMEL3Ch06:1..108971373:96605286-96608963	AT1G33280.1	Symbols: ANAC015, BRN1, NAC015 | NAC domain containing protein 15 | chr1:12072741-12073839 FORWARD LENGTH=924
6_2	SMEL3Ch06:1..108971373:96638959-96652771	AT1G33360.1	ATP-dependent Clp protease | chr1:12091877-12096025 FORWARD LENGTH=2441
6_2	SMEL3Ch06:1..108971373:96655758-96656898	ATCG01110.1	Symbols: NDHH | NAD(P)H dehydrogenase subunit H | chrC:122011-123192 REVERSE LENGTH=1182
6_2	SMEL3Ch06:1..108971373:96705388-96707596	AT4G10340.1	Symbols: LHCB5 | light harvesting complex of photosystem II 5 | chr4:6408016-6409677 FORWARD LENGTH=1208
6_2	SMEL3Ch06:1..108971373:96729064-96734111	ATCG00900.1	Symbols: RPS7.1, RPS7 | Ribosomal protein S7p/S5e family protein | chrC:97478-97945 REVERSE LENGTH=468
6_2	SMEL3Ch06:1..108971373:96757320-96763162	AT1G51560.1	Pyridoxamine 5'-phosphate oxidase family protein | chr1:19119635-19121938 REVERSE LENGTH=1523
6_2	SMEL3Ch06:1..108971373:96858030-96880091	ATMG01275.1	Symbols: NAD1A, NAD1, ND1 | NADH dehydrogenase 1A | chrM:318004-318390 REVERSE LENGTH=387
6_2	SMEL3Ch06:1..108971373:96895772-96900948	AT5G25510.1	Protein phosphatase 2A regulatory B subunit family protein | chr5:8882468-8884834 REVERSE LENGTH=2153
6_2	SMEL3Ch06:1..108971373:96939523-96949745	AT2G26910.1	Symbols: PDR4, ATPDR4 | pleiotropic drug resistance 4 | chr2:11481623-11488186 FORWARD LENGTH=4575
6_2	SMEL3Ch06:1..108971373:96997513-97011432	AT2G32700.7	Symbols: LUH | LEUNIG	homolog | chr2:13866772-13872157 FORWARD LENGTH=3001
6_2	SMEL3Ch06:1..108971373:97124655-97126960	AT2G34480.1	Ribosomal protein L18ae/LX family protein | chr2:14532708-14534239 REVERSE LENGTH=823
6_2	SMEL3Ch06:1..108971373:97127522-97139481	AT3G27190.1	Symbols: UKL2 | uridine kinase-like 2 | chr3:10039234-10043066 REVERSE LENGTH=1871
6_2	SMEL3Ch06:1..108971373:97159140-97160678	AT2G26640.1	Symbols: KCS11 | 3-ketoacyl-CoA synthase 11 | chr2:11329870-11331858 FORWARD LENGTH=1823
6_2	SMEL3Ch06:1..108971373:97231618-97240657	AT3G11830.2	TCP-1/cpn60 chaperonin family protein | chr3:3732628-3736377 FORWARD LENGTH=1995
6_2	SMEL3Ch06:1..108971373:97269033-97277272	AT2G04200.1	transposable element gene | chr2:1432567-1434934 FORWARD LENGTH=2368
6_2	SMEL3Ch06:1..108971373:97279974-97284109	AT3G56650.1	Mog1/PsbP/DUF1795-like photosystem II reaction center PsbP family protein | chr3:20984752-20986131 FORWARD LENGTH=1062
6_2	SMEL3Ch06:1..108971373:97285633-97294654	AT1G71860.3	Symbols: PTP1, ATPTP1 | protein tyrosine phosphatase 1 | chr1:27026711-27029092 FORWARD LENGTH=1504
6_2	SMEL3Ch06:1..108971373:97304936-97318282	ATMG01320.1	Symbols: NAD2B, NAD2.2, NAD2 | NADH dehydrogenase 2B | chrM:327890-333105 REVERSE LENGTH=922
6_2	SMEL3Ch06:1..108971373:97325108-97330444	AT1G34370.3	Symbols: STOP1 | C2H2 and C2HC zinc fingers superfamily protein | chr1:12550455-12552699 FORWARD LENGTH=1779
6_2	SMEL3Ch06:1..108971373:97332931-97336105	AT5G36110.1	Symbols: CYP716A1 | cytochrome P450, family 716, subfamily A, polypeptide 1 | chr5:14195377-14197613 FORWARD LENGTH=1434
6_2	SMEL3Ch06:1..108971373:97346610-97350523	AT2G18060.1	Symbols: VND1, ANAC037 | vascular related NAC-domain protein 1 | chr2:7848399-7850303 REVERSE LENGTH=1098
6_2	SMEL3Ch06:1..108971373:97372850-97378965	AT1G71940.2	SNARE associated Golgi protein family | chr1:27078524-27080248 FORWARD LENGTH=1235
6_2	SMEL3Ch06:1..108971373:97383223-97387527	AT1G35670.1	Symbols: ATCDPK2, CPK11, ATCPK11, CDPK2 | calcium-dependent protein kinase 2 | chr1:13205381-13208252 FORWARD LENGTH=1757
6_2	SMEL3Ch06:1..108971373:97396651-97425164	AT1G35660.1	unknown protein; FUNCTIONS IN: molecular	function unknown; INVOLVED IN: biological	process unknown; LOCATED IN: plasma membrane; EXPRESSED IN: 19 plant structures; EXPRESSED DURING: 11 growth stages; Has 309 Blast hits to 256 proteins in 99 species: Archae - 0; Bacteria - 11; Metazoa - 192; Fungi - 12; Plants - 36; Viruses - 0; Other Eukaryotes - 58 (source: NCBI BLink). | chr1:13192743-13197976 FORWARD LENGTH=4447
6_2	SMEL3Ch06:1..108971373:97511769-97517891	ATCG00350.1	Symbols: PSAA | Photosystem I, PsaA/PsaB protein | chrC:39605-41857 REVERSE LENGTH=2253
6_2	SMEL3Ch06:1..108971373:97548489-97553418	AT5G47840.1	Symbols: AMK2 | adenosine monophosphate kinase | chr5:19375441-19378339 FORWARD LENGTH=1180
6_2	SMEL3Ch06:1..108971373:97592935-97599373	AT1G71990.1	Symbols: FUT13, ATFUT13, FUCTC, FT4-M, ATFT4 | fucosyltransferase 13 | chr1:27100284-27102262 FORWARD LENGTH=1432
6_2	SMEL3Ch06:1..108971373:97600265-97603732	AT1G03150.1	Acyl-CoA N-acyltransferases (NAT) superfamily protein | chr1:756414-758612 FORWARD LENGTH=743
6_2	SMEL3Ch06:1..108971373:97636696-97644017	AT1G35580.3	Symbols: CINV1 | cytosolic invertase 1 | chr1:13122877-13125263 REVERSE LENGTH=1854
6_2	SMEL3Ch06:1..108971373:97648064-97652374	AT2G17350.1	unknown protein; Has 119 Blast hits to 93 proteins in 40 species: Archae - 0; Bacteria - 3; Metazoa - 18; Fungi - 12; Plants - 44; Viruses - 0; Other Eukaryotes - 42 (source: NCBI BLink). | chr2:7545538-7546374 REVERSE LENGTH=745
6_2	SMEL3Ch06:1..108971373:97676564-97682012	AT2G05170.1	Symbols: ATVPS11, VPS11 | vacuolar protein sorting 11 | chr2:1869877-1873812 FORWARD LENGTH=3334
6_2	SMEL3Ch06:1..108971373:97766783-97768846	AT1G22640.1	Symbols: ATMYB3, MYB3 | myb domain protein 3 | chr1:8006195-8007428 FORWARD LENGTH=1077
6_2	SMEL3Ch06:1..108971373:97790856-97798060	AT2G01060.1	myb-like HTH transcriptional regulator family protein | chr2:73258-75389 REVERSE LENGTH=1264
6_2	SMEL3Ch06:1..108971373:97973235-97981330	AT1G10950.1	Symbols: TMN1, AtTMN1 | transmembrane nine 1 | chr1:3659209-3663984 FORWARD LENGTH=2245
6_2	SMEL3Ch06:1..108971373:98058434-98064506	AT2G04200.1	transposable element gene | chr2:1432567-1434934 FORWARD LENGTH=2368
6_2	SMEL3Ch06:1..108971373:98105165-98105943	AT2G26980.5	Symbols: CIPK3 | CBL-interacting protein kinase 3 | chr2:11514703-11518323 REVERSE LENGTH=2151
6_2	SMEL3Ch06:1..108971373:98382019-98387857	AT4G29100.1	basic helix-loop-helix (bHLH) DNA-binding superfamily protein | chr4:14341000-14344930 FORWARD LENGTH=1719
6_2	SMEL3Ch06:1..108971373:98393069-98399919	AT1G79810.2	Symbols: TED3, PEX2 | Pex2/Pex12 N-terminal domain-containing protein / zinc finger (C3HC4-type RING finger) family protein | chr1:30019744-30022486 FORWARD LENGTH=1536
6_2	SMEL3Ch06:1..108971373:98406515-98408098	AT3G16240.1	Symbols: DELTA-TIP, TIP2;1, DELTA-TIP1, AQP1, ATTIP2;1 | delta tonoplast integral protein | chr3:5505404-5507050 FORWARD LENGTH=1145
6_2	SMEL3Ch06:1..108971373:98532101-98541201	AT2G25850.4	Symbols: PAPS2 | poly(A) polymerase 2 | chr2:11025420-11030776 REVERSE LENGTH=3358
6_2	SMEL3Ch06:1..108971373:98542925-98547706	AT2G19860.1	Symbols: ATHXK2, HXK2 | hexokinase 2 | chr2:8570750-8574000 FORWARD LENGTH=1815
6_2	SMEL3Ch06:1..108971373:98567376-98568905	AT2G19770.1	Symbols: PRF5 | profilin 5 | chr2:8519638-8521192 REVERSE LENGTH=725
6_2	SMEL3Ch06:1..108971373:98617083-98619445	AT2G19800.1	Symbols: MIOX2 | myo-inositol oxygenase 2 | chr2:8530896-8533508 REVERSE LENGTH=1318
6_2	SMEL3Ch06:1..108971373:98657980-98661193	AT5G61455.1	Symbols: U2.7 | U2.7; snRNA | chr5:24713264-24714094 REVERSE LENGTH=831
6_2	SMEL3Ch06:1..108971373:98674560-98675901	AT5G11730.1	Core-2/I-branching beta-1,6-N-acetylglucosaminyltransferase family protein | chr5:3780311-3782713 FORWARD LENGTH=2053
6_2	SMEL3Ch06:1..108971373:98685199-98686383	AT1G73030.1	Symbols: VPS46.2, CHMP1A | SNF7 family protein | chr1:27473826-27475122 FORWARD LENGTH=998
6_2	SMEL3Ch06:1..108971373:98699093-98699641	AT2G28810.2	Dof-type zinc finger DNA-binding family protein | chr2:12363426-12365325 FORWARD LENGTH=1725
6_2	SMEL3Ch06:1..108971373:98717280-98729512	AT1G51690.3	Symbols: B ALPHA | protein phosphatase 2A 55 kDa regulatory subunit B alpha isoform | chr1:19164075-19170449 FORWARD LENGTH=2336
6_2	SMEL3Ch06:1..108971373:98764605-98766657	AT1G73010.1	Symbols: ATPS2, PS2 | phosphate starvation-induced gene 2 | chr1:27464572-27466256 REVERSE LENGTH=1172
6_2	SMEL3Ch06:1..108971373:98777138-98784807	AT3G13750.1	Symbols: BGAL1 | beta galactosidase 1 | chr3:4510965-4516298 FORWARD LENGTH=3313
6_2	SMEL3Ch06:1..108971373:98785555-98789326	AT3G13772.1	Symbols: TMN7, AtTMN7 | transmembrane nine 7 | chr3:4521532-4524394 REVERSE LENGTH=2106
6_2	SMEL3Ch06:1..108971373:98860668-98864979	AT3G50700.1	Symbols: AtIDD2, IDD2 | indeterminate(ID)-domain 2 | chr3:18840411-18842950 FORWARD LENGTH=2014
6_2	SMEL3Ch06:1..108971373:98916494-98926481	AT1G72700.1	ATPase E1-E2 type family protein / haloacid dehalogenase-like hydrolase family protein | chr1:27365896-27371733 FORWARD LENGTH=4404
6_2	SMEL3Ch06:1..108971373:98927554-98929788	AT4G26100.1	Symbols: CK1, CKL1 | casein kinase 1 | chr4:13227450-13230797 REVERSE LENGTH=2077
6_2	SMEL3Ch06:1..108971373:98930913-98938105	ATMG00070.1	Symbols: NAD9 | NADH dehydrogenase subunit 9 | chrM:23663-24235 REVERSE LENGTH=573
6_2	SMEL3Ch06:1..108971373:98945687-98949559	AT3G13920.4	Symbols: EIF4A1 | eukaryotic translation initiation factor 4A1 | chr3:4592615-4594999 REVERSE LENGTH=1467
6_2	SMEL3Ch06:1..108971373:98951896-98953194	AT5G57020.1	Symbols: NMT1, ATNMT1 | myristoyl-CoA:protein N-myristoyltransferase | chr5:23074867-23076901 FORWARD LENGTH=1720
6_2	SMEL3Ch06:1..108971373:98954320-98962178	AT1G41930.1	transposable element gene | chr1:15685411-15695693 FORWARD LENGTH=10283
6_2	SMEL3Ch06:1..108971373:98969367-98972508	AT4G29840.1	Symbols: MTO2, TS | Pyridoxal-5'-phosphate-dependent enzyme family protein | chr4:14599216-14601055 REVERSE LENGTH=1840
6_2	SMEL3Ch06:1..108971373:98974046-98979681	AT3G42790.1	Symbols: AL3 | alfin-like 3 | chr3:14877958-14879781 REVERSE LENGTH=1086
6_2	SMEL3Ch06:1..108971373:98986348-99014789	AT1G54170.1	Symbols: CID3 | CTC-interacting domain 3 | chr1:20221060-20225948 REVERSE LENGTH=2267
6_2	SMEL3Ch06:1..108971373:99022327-99026572	AT5G13640.1	Symbols: ATPDAT, PDAT, PDAT1 | phospholipid:diacylglycerol acyltransferase | chr5:4393062-4397541 FORWARD LENGTH=2811
6_2	SMEL3Ch06:1..108971373:99036084-99041104	AT5G20540.1	Symbols: ATBRXL4, BRX-LIKE4, BRXL4 | BREVIS RADIX-like 4 | chr5:6947843-6952038 FORWARD LENGTH=1533
6_2	SMEL3Ch06:1..108971373:99041481-99042203	AT3G56950.2	Symbols: SIP2;1 | small and basic intrinsic protein 2;1 | chr3:21078297-21079856 REVERSE LENGTH=1109
6_2	SMEL3Ch06:1..108971373:99095873-99098069	AT5G01020.1	Protein kinase superfamily protein | chr5:5917-8444 REVERSE LENGTH=1799
6_2	SMEL3Ch06:1..108971373:99113705-99118142	AT3G42830.1	RING/U-box superfamily protein | chr3:14929714-14930678 REVERSE LENGTH=348
6_2	SMEL3Ch06:1..108971373:99118914-99121244	AT3G14067.1	Subtilase family protein | chr3:4658198-4660784 REVERSE LENGTH=2587
6_2	SMEL3Ch06:1..108971373:99170248-99172038	AT1G72470.1	Symbols: ATEXO70D1, EXO70D1 | exocyst subunit exo70 family protein D1 | chr1:27283693-27285895 FORWARD LENGTH=2203
6_2	SMEL3Ch06:1..108971373:99180893-99182842	AT3G46790.1	Symbols: CRR2 | Tetratricopeptide repeat (TPR)-like superfamily protein | chr3:17231773-17234002 REVERSE LENGTH=2230
6_2	SMEL3Ch06:1..108971373:99184633-99192458	AT1G17370.2	Symbols: UBP1B | oligouridylate binding protein 1B | chr1:5951542-5955037 REVERSE LENGTH=1763
6_2	SMEL3Ch06:1..108971373:99214065-99225454	AT1G11890.1	Symbols: SEC22, ATSEC22 | Synaptobrevin family protein | chr1:4010779-4013125 FORWARD LENGTH=1094
6_2	SMEL3Ch06:1..108971373:99226410-99227441	AT5G16980.2	Zinc-binding dehydrogenase family protein | chr5:5579054-5580929 REVERSE LENGTH=1106
6_2	SMEL3Ch06:1..108971373:99245587-99248081	AT3G14230.3	Symbols: RAP2.2 | related to AP2 2 | chr3:4737146-4739136 REVERSE LENGTH=1629
6_2	SMEL3Ch06:1..108971373:99518128-99524889	AT1G79820.4	Symbols: SGB1 | Major facilitator superfamily protein | chr1:30022260-30027391 REVERSE LENGTH=1798
6_2	SMEL3Ch06:1..108971373:99526710-99545022	AT1G79830.3	Symbols: GC5 | golgin candidate 5 | chr1:30027670-30033901 REVERSE LENGTH=3487
6_2	SMEL3Ch06:1..108971373:99563515-99566059	AT1G52300.1	Zinc-binding ribosomal protein family protein | chr1:19474898-19476234 REVERSE LENGTH=685
6_2	SMEL3Ch06:1..108971373:99567295-99572164	AT1G79890.1	RAD3-like DNA-binding helicase protein | chr1:30048655-30052203 FORWARD LENGTH=2649
6_2	SMEL3Ch06:1..108971373:99620226-99634562	AT1G52360.2	Coatomer, beta' subunit | chr1:19499343-19505757 FORWARD LENGTH=3099
6_2	SMEL3Ch06:1..108971373:99716586-99718313	ATMG00290.1	Symbols: RPS4 | mitochondrial ribosomal protein S4 | chrM:82028-83116 REVERSE LENGTH=1089
6_2	SMEL3Ch06:1..108971373:99756870-99757625	AT1G64980.1	Nucleotide-diphospho-sugar transferases superfamily protein | chr1:24137517-24139276 REVERSE LENGTH=1235
6_2	SMEL3Ch06:1..108971373:99758306-99763416	AT1G80350.1	Symbols: ERH3, AAA1, FRA2, LUE1, ATKTN1, KTN1, FRC2, BOT1, FTR | P-loop containing nucleoside triphosphate hydrolases superfamily protein | chr1:30205315-30208226 REVERSE LENGTH=1932
6_2	SMEL3Ch06:1..108971373:99829551-99831755	AT2G25610.1	ATPase, F0/V0 complex, subunit C protein | chr2:10901291-10902531 REVERSE LENGTH=868
6_2	SMEL3Ch06:1..108971373:99840448-99847541	AT1G80280.1	alpha/beta-Hydrolases superfamily protein | chr1:30183541-30186586 REVERSE LENGTH=2687
6_2	SMEL3Ch06:1..108971373:99854110-99858056	AT5G25430.1	HCO3- transporter family | chr5:8851251-8854259 FORWARD LENGTH=2016
6_2	SMEL3Ch06:1..108971373:99868043-99873942	AT3G27240.1	Cytochrome C1 family | chr3:10055789-10058716 REVERSE LENGTH=1414
6_2	SMEL3Ch06:1..108971373:99904652-99908326	AT3G15650.2	alpha/beta-Hydrolases superfamily protein | chr3:5305918-5307932 FORWARD LENGTH=1081
6_2	SMEL3Ch06:1..108971373:99977331-99978526	AT1G80500.1	SNARE-like superfamily protein | chr1:30270529-30272668 FORWARD LENGTH=898
6_2	SMEL3Ch06:1..108971373:100000350-100005111	AT3G15730.1	Symbols: PLDALPHA1, PLD | phospholipase D alpha 1 | chr3:5330322-5333745 FORWARD LENGTH=2810
6_2	SMEL3Ch06:1..108971373:100093067-100101549	AT1G52510.2	alpha/beta-Hydrolases superfamily protein | chr1:19561506-19565270 REVERSE LENGTH=1534
6_2	SMEL3Ch06:1..108971373:100112935-100125656	AT1G15290.1	Tetratricopeptide repeat (TPR)-like superfamily protein | chr1:5257046-5264942 REVERSE LENGTH=5145
6_2	SMEL3Ch06:1..108971373:100127473-100132377	AT1G15690.2	Symbols: AVP1, ATAVP3, AVP-3, AtVHP1;1 | Inorganic H pyrophosphatase family protein | chr1:5398990-5402733 FORWARD LENGTH=2602
6_2	SMEL3Ch06:1..108971373:100135676-100139095	AT5G51280.1	DEAD-box protein abstrakt, putative | chr5:20841245-20843806 FORWARD LENGTH=2148
9_1	SMEL3Ch09:1..36100499:6405714-6411942	ATCG01180.1	Symbols: RRN23S.2 | chloroplast-encoded 23S ribosomal RNA | chrC:131149-133958 REVERSE LENGTH=2810
9_1	SMEL3Ch09:1..36100499:6451903-6455687	AT5G02500.1	Symbols: HSC70-1, HSP70-1, AT-HSC70-1, HSC70 | heat shock cognate protein 70-1 | chr5:553745-556442 REVERSE LENGTH=2374
9_1	SMEL3Ch09:1..36100499:6457888-6459369	AT2G37570.1	Symbols: SLT1 | HSP20-like chaperones superfamily protein | chr2:15761300-15763373 REVERSE LENGTH=2074
9_1	SMEL3Ch09:1..36100499:6474215-6479586	AT2G37585.1	Core-2/I-branching beta-1,6-N-acetylglucosaminyltransferase family protein | chr2:15765784-15767878 FORWARD LENGTH=1391
9_1	SMEL3Ch09:1..36100499:6490149-6493076	AT3G55370.3	Symbols: OBP3 | OBF-binding protein 3 | chr3:20527063-20529291 FORWARD LENGTH=1657
9_1	SMEL3Ch09:1..36100499:6549113-6555389	ATMG01320.1	Symbols: NAD2B, NAD2.2, NAD2 | NADH dehydrogenase 2B | chrM:327890-333105 REVERSE LENGTH=922
9_1	SMEL3Ch09:1..36100499:6592833-6594125	AT3G12110.1	Symbols: ACT11 | actin-11 | chr3:3857843-3859798 FORWARD LENGTH=1434
9_1	SMEL3Ch09:1..36100499:6625665-6628411	AT2G28890.1	Symbols: PLL4 | poltergeist like 4 | chr2:12405596-12408235 REVERSE LENGTH=2341
9_1	SMEL3Ch09:1..36100499:6654490-6655923	AT3G09390.1	Symbols: MT2A, ATMT-K, ATMT-1 | metallothionein 2A | chr3:2889486-2890229 REVERSE LENGTH=538
9_1	SMEL3Ch09:1..36100499:6729531-6733075	AT1G07570.3	Symbols: APK1A | Protein kinase superfamily protein | chr1:2331334-2333738 REVERSE LENGTH=1459
9_1	SMEL3Ch09:1..36100499:6743173-6746583	AT2G37640.1	Symbols: ATEXPA3, ATEXP3, ATHEXP ALPHA 1.9, EXP3 | Barwin-like endoglucanases superfamily protein | chr2:15787705-15789853 REVERSE LENGTH=1202
9_1	SMEL3Ch09:1..36100499:6765784-6776669	ATCG01280.1	Symbols: YCF2.2 | Chloroplast Ycf2;ATPase, AAA type, core | chrC:145291-152175 REVERSE LENGTH=6885
9_1	SMEL3Ch09:1..36100499:6939605-6941896	AT2G37650.1	GRAS family transcription factor | chr2:15792623-15795235 FORWARD LENGTH=2522
9_1	SMEL3Ch09:1..36100499:7003670-7014750	AT1G07510.1	Symbols: ftsh10 | FTSH protease 10 | chr1:2305378-2309544 FORWARD LENGTH=2917
9_1	SMEL3Ch09:1..36100499:7016021-7018185	AT5G43290.1	Symbols: WRKY49, ATWRKY49 | WRKY DNA-binding protein 49 | chr5:17371838-17373201 REVERSE LENGTH=1092
9_1	SMEL3Ch09:1..36100499:7064483-7065205	ATCG01250.1	Symbols: NDHB.2 | NADH-Ubiquinone/plastoquinone (complex I) protein | chrC:141854-143708 FORWARD LENGTH=1170
9_1	SMEL3Ch09:1..36100499:7081961-7084177	AT5G60022.1	other RNA | chr5:24167141-24170261 REVERSE LENGTH=1247
9_1	SMEL3Ch09:1..36100499:7099574-7100893	ATCG00120.1	Symbols: ATPA | ATP synthase subunit alpha | chrC:9938-11461 REVERSE LENGTH=1524
9_1	SMEL3Ch09:1..36100499:7135953-7137155	AT5G02190.1	Symbols: EMB24, ATASP38, PCS1 | Eukaryotic aspartyl protease family protein | chr5:435211-436897 FORWARD LENGTH=1687
9_1	SMEL3Ch09:1..36100499:7142553-7144769	AT5G60022.1	other RNA | chr5:24167141-24170261 REVERSE LENGTH=1247
9_1	SMEL3Ch09:1..36100499:7145761-7153649	AT1G32490.2	Symbols: ESP3 | RNA helicase family protein | chr1:11742060-11749788 REVERSE LENGTH=3629
9_1	SMEL3Ch09:1..36100499:7169173-7171206	AT3G55550.1	Concanavalin A-like lectin protein kinase family protein | chr3:20600019-20602087 REVERSE LENGTH=2069
9_1	SMEL3Ch09:1..36100499:7200235-7204421	AT2G04200.1	transposable element gene | chr2:1432567-1434934 FORWARD LENGTH=2368
9_1	SMEL3Ch09:1..36100499:7261423-7264052	AT5G60690.1	Symbols: REV, IFL, IFL1 | Homeobox-leucine zipper family protein / lipid-binding START domain-containing protein | chr5:24397023-24402195 FORWARD LENGTH=3502
9_1	SMEL3Ch09:1..36100499:7371377-7373926	AT2G04200.1	transposable element gene | chr2:1432567-1434934 FORWARD LENGTH=2368
9_1	SMEL3Ch09:1..36100499:7516087-7516920	AT3G23130.1	Symbols: SUP, FON1, FLO10 | C2H2 and C2HC zinc fingers superfamily protein | chr3:8242302-8243372 FORWARD LENGTH=1071
9_1	SMEL3Ch09:1..36100499:7557754-7571302	AT3G32415.1	transposable element gene | chr3:13369797-13373676 FORWARD LENGTH=3880
9_1	SMEL3Ch09:1..36100499:7708625-7712722	AT2G39770.2	Symbols: CYT1 | Glucose-1-phosphate adenylyltransferase family protein | chr2:16588696-16591032 FORWARD LENGTH=1456
9_1	SMEL3Ch09:1..36100499:7755449-7760535	AT2G37770.2	NAD(P)-linked oxidoreductase superfamily protein | chr2:15834867-15836881 FORWARD LENGTH=1191
9_1	SMEL3Ch09:1..36100499:7887098-7899638	AT2G07733.1	pseudogene, similar to NADH dehydrogenase subunit 2, blastp match of 94% identity and 2.0e-77 P-value to GP|1667390|gb|AAB18755.1||M81726 NADH dehydrogenase subunit 2 {Oenothera berteriana} | chr2:3470315-3471873 REVERSE LENGTH=1559
9_1	SMEL3Ch09:1..36100499:7971454-7975381	AT3G55640.1	Mitochondrial substrate carrier family protein | chr3:20639833-20642659 FORWARD LENGTH=1462
9_1	SMEL3Ch09:1..36100499:8080737-8089960	AT5G14480.1	beta-1,4-N-acetylglucosaminyltransferase family protein | chr5:4667774-4670106 FORWARD LENGTH=1787
9_1	SMEL3Ch09:1..36100499:8198085-8201403	AT5G02010.1	Symbols: ATROPGEF7, ROPGEF7 | RHO guanyl-nucleotide exchange factor 7 | chr5:383153-385850 FORWARD LENGTH=2133
9_1	SMEL3Ch09:1..36100499:8216740-8218439	ATMG00520.1	Symbols: MATR | Intron maturase, type II family protein | chrM:144294-146312 REVERSE LENGTH=2019
9_1	SMEL3Ch09:1..36100499:8783690-8788591	AT2G37940.1	Symbols: AtIPCS2 | Arabidopsis Inositol phosphorylceramide synthase 2 | chr2:15876750-15879655 FORWARD LENGTH=1581
9_1	SMEL3Ch09:1..36100499:8806200-8812706	AT5G59010.2	Protein kinase protein with tetratricopeptide repeat domain | chr5:23820368-23823265 REVERSE LENGTH=1936
9_1	SMEL3Ch09:1..36100499:8818567-8820747	AT2G29530.3	Symbols: TIM10 | Tim10/DDP family zinc finger protein | chr2:12640800-12642332 REVERSE LENGTH=639
9_1	SMEL3Ch09:1..36100499:8822223-8826395	AT5G05830.1	RING/FYVE/PHD zinc finger superfamily protein | chr5:1755766-1757085 FORWARD LENGTH=1019
9_1	SMEL3Ch09:1..36100499:8836399-8840431	AT5G03710.1	unknown protein; Has 416500 Blast hits to 48146 proteins in 2280 species: Archae - 1297; Bacteria - 27453; Metazoa - 153504; Fungi - 46991; Plants - 20421; Viruses - 6609; Other Eukaryotes - 160225 (source: NCBI BLink). | chr5:971107-971627 FORWARD LENGTH=246
9_1	SMEL3Ch09:1..36100499:8850361-8852933	AT3G54050.2	Symbols: HCEF1 | high cyclic electron flow 1 | chr3:20016892-20018822 FORWARD LENGTH=1379
9_1	SMEL3Ch09:1..36100499:9218181-9224082	AT5G01160.1	RING/U-box superfamily protein | chr5:54010-55856 FORWARD LENGTH=1404
9_1	SMEL3Ch09:1..36100499:9422366-9427640	AT3G54110.1	Symbols: ATPUMP1, UCP, PUMP1, ATUCP1, UCP1 | plant uncoupling mitochondrial protein 1 | chr3:20038680-20041210 FORWARD LENGTH=1345
9_1	SMEL3Ch09:1..36100499:9484587-9489281	AT2G38000.1	chaperone protein dnaJ-related | chr2:15903125-15905391 REVERSE LENGTH=1565
9_1	SMEL3Ch09:1..36100499:9490386-9491573	AT5G34930.1	arogenate dehydrogenase | chr5:13233374-13235567 FORWARD LENGTH=1985
9_1	SMEL3Ch09:1..36100499:9573492-9576383	AT3G54090.1	Symbols: FLN1 | fructokinase-like 1 | chr3:20028124-20029986 FORWARD LENGTH=1588
9_1	SMEL3Ch09:1..36100499:9593646-9604477	AT3G09210.1	Symbols: PTAC13 | plastid transcriptionally active 13 | chr3:2825279-2826880 REVERSE LENGTH=1175
9_1	SMEL3Ch09:1..36100499:10219013-10223280	AT2G38120.1	Symbols: AUX1, WAV5, PIR1, MAP1 | Transmembrane amino acid transporter family protein | chr2:15972993-15977180 FORWARD LENGTH=2135
9_1	SMEL3Ch09:1..36100499:10248780-10252117	ATCG00280.1	Symbols: PSBC | photosystem II reaction center protein C | chrC:33720-35141 FORWARD LENGTH=1422
9_1	SMEL3Ch09:1..36100499:10260635-10273031	AT5G01270.2	Symbols: CPL2 | carboxyl-terminal domain (ctd) phosphatase-like 2 | chr5:107646-112311 REVERSE LENGTH=2790
9_1	SMEL3Ch09:1..36100499:10374282-10374788	ATCG00970.1	Symbols: RRN5S | chloroplast-encoded 5S ribosomal RNA | chrC:107949-108069 FORWARD LENGTH=121
9_1	SMEL3Ch09:1..36100499:10375044-10375220	ATCG01180.1	Symbols: RRN23S.2 | chloroplast-encoded 23S ribosomal RNA | chrC:131149-133958 REVERSE LENGTH=2810
9_1	SMEL3Ch09:1..36100499:10381899-10383317	ATCG00920.1	Symbols: RRN16S.1 | chloroplast-encoded 16S ribosomal RNA | chrC:101012-102502 FORWARD LENGTH=1491
9_1	SMEL3Ch09:1..36100499:10442431-10445047	AT3G08940.2	Symbols: LHCB4.2 | light harvesting complex photosystem II | chr3:2717675-2718883 FORWARD LENGTH=1124
9_1	SMEL3Ch09:1..36100499:10639259-10642409	AT5G24030.1	Symbols: SLAH3 | SLAC1 homologue 3 | chr5:8118317-8122784 REVERSE LENGTH=2389
9_1	SMEL3Ch09:1..36100499:11130890-11131240	AT3G41768.1	rRNA | chr3:14197677-14199484 FORWARD LENGTH=1808
9_1	SMEL3Ch09:1..36100499:12245218-12255012	AT3G31161.1	pseudogene, hypothetical protein | chr3:12670276-12670499 FORWARD LENGTH=224
9_1	SMEL3Ch09:1..36100499:12412211-12419560	AT2G28480.1	RNA-binding CRS1 / YhbY (CRM) domain protein | chr2:12176484-12178422 REVERSE LENGTH=1489
9_1	SMEL3Ch09:1..36100499:12473313-12474007	AT1G10940.2	Protein kinase superfamily protein | chr1:3655813-3658608 REVERSE LENGTH=1791
9_1	SMEL3Ch09:1..36100499:12541205-12550576	AT3G20650.2	mRNA capping enzyme family protein | chr3:7220799-7224085 REVERSE LENGTH=1625
9_1	SMEL3Ch09:1..36100499:12635680-12642997	AT3G08930.1	LMBR1-like membrane protein | chr3:2713398-2717318 FORWARD LENGTH=1954
9_1	SMEL3Ch09:1..36100499:13062122-13070083	AT3G08910.1	DNAJ heat shock family protein | chr3:2710154-2711895 REVERSE LENGTH=1304
9_1	SMEL3Ch09:1..36100499:13088847-13091889	AT3G11200.2	Symbols: AL2 | alfin-like 2 | chr3:3508042-3510552 REVERSE LENGTH=1404
9_1	SMEL3Ch09:1..36100499:13101260-13102134	AT5G05610.2	Symbols: AL1 | alfin-like 1 | chr5:1676932-1679104 REVERSE LENGTH=1192
