# Supplementary material for: Identifying Genomic Regions Targeted During Eggplant Domestication Using Transcriptome Data
Source: J Hered. 2021 Jun 15;112(6):519–25. doi: 10.1093/jhered/esab035 (PMC8634079; doi:10.1093/jhered/esab035)
Supplement: esab035_suppl_Supplementary_Table_1B [file esab035_suppl_supplementary_table_1b.xlsx]

## Sheet: Sorted (Tomato)
Region	SMEL region	Tomato gene	Tomato gene description
1_1	SMEL3Ch01:1..136534347:108056127-108058584	Solyc01g050040	RING/U-box superfamily protein
1_1	SMEL3Ch01:1..136534347:108106025-108122786	Solyc03g117360	Transducin family protein / WD-40 repeat family protein
1_1	SMEL3Ch01:1..136534347:108238266-108239013	Solyc11g073230	Tetratricopeptide repeat (TPR)-like superfamily protein
1_1	SMEL3Ch01:1..136534347:108443354-108444400	Solyc10g047320	Disease resistance protein (CC-NBS-LRR class) family
1_1	SMEL3Ch01:1..136534347:108448812-108451040	Solyc09g091880	Homeodomain-like superfamily protein
1_1	SMEL3Ch01:1..136534347:108460320-108460738	Solyc05g010340	Phosphoribulokinase / Uridine kinase family
1_1	SMEL3Ch01:1..136534347:108530425-108530724	Solyc06g075830	histone H4
1_1	SMEL3Ch01:1..136534347:108624823-108627212	Solyc10g009450	F-box family protein
1_1	SMEL3Ch01:1..136534347:108628889-108633091	Solyc01g049650	Pyruvate kinase family protein
1_1	SMEL3Ch01:1..136534347:108698994-108703123	Solyc12g150122
1_1	SMEL3Ch01:1..136534347:108793581-108795579	Solyc08g077740	receptor like protein 7
1_1	SMEL3Ch01:1..136534347:108798101-108800046	Solyc08g077750	glycine-rich protein
1_1	SMEL3Ch01:1..136534347:108985405-108987668	Solyc05g005330	Disease resistance protein (CC-NBS-LRR class) family
1_1	SMEL3Ch01:1..136534347:108987770-108988448	Solyc05g012740	Disease resistance protein (CC-NBS-LRR class) family
1_1	SMEL3Ch01:1..136534347:108991157-108998793	Solyc01g028870	antitermination NusB domain-containing protein
1_1	SMEL3Ch01:1..136534347:109252286-109263540	Solyc01g028930	TATA binding protein 2
1_1	SMEL3Ch01:1..136534347:109325212-109336656	Solyc01g028900	Transketolase family protein
1_1	SMEL3Ch01:1..136534347:109338206-109342855	Solyc01g028860	evolutionarily conserved C-terminal region 2
1_1	SMEL3Ch01:1..136534347:109389104-109389868	Solyc04g015590	NAD(P)-binding Rossmann-fold superfamily protein
1_1	SMEL3Ch01:1..136534347:109424248-109429025	Solyc01g028860	evolutionarily conserved C-terminal region 2
1_1	SMEL3Ch01:1..136534347:109763758-109768093	Solyc01g028830	Protein kinase superfamily protein
1_1	SMEL3Ch01:1..136534347:109972003-109973483	Solyc12g042650	Ribosomal protein L7Ae/L30e/S12e/Gadd45 family protein
1_1	SMEL3Ch01:1..136534347:110010400-110010783	Solyc05g048840	0
1_1	SMEL3Ch01:1..136534347:110111647-110116922	Solyc01g028810	TCP-1/cpn60 chaperonin family protein
1_1	SMEL3Ch01:1..136534347:110296072-110297010	Solyc07g052780	Disease resistance protein (TIR-NBS-LRR class) family
1_1	SMEL3Ch01:1..136534347:110297121-110298050	Solyc07g052770	disease resistance protein (TIR-NBS-LRR class), putative
1_1	SMEL3Ch01:1..136534347:110515860-110521776	Solyc01g028800	pumilio 12
1_1	SMEL3Ch01:1..136534347:110574391-110575401	Solyc02g027080	Disease resistance protein (CC-NBS-LRR class) family
1_1	SMEL3Ch01:1..136534347:111152494-111154383	Solyc06g072890	WUSCHEL related homeobox 11
1_1	SMEL3Ch01:1..136534347:111161896-111162347	Solyc04g049105
1_1	SMEL3Ch01:1..136534347:111373919-111374047	Solyc03g111110	0
1_1	SMEL3Ch01:1..136534347:111894101-111895227	Solyc11g010580	S-adenosyl-L-methionine-dependent methyltransferases superfamily protein
1_1	SMEL3Ch01:1..136534347:111908957-111910138	Solyc01g049660	F-box family protein
1_1	SMEL3Ch01:1..136534347:112310606-112313623	Solyc01g065500	C2 calcium/lipid-binding plant phosphoribosyltransferase family protein
1_1	SMEL3Ch01:1..136534347:112346026-112347740	Solyc06g083505
1_1	SMEL3Ch01:1..136534347:112566633-112568333	Solyc01g049810	Pentatricopeptide repeat (PPR) superfamily protein
1_1	SMEL3Ch01:1..136534347:112571823-112576713	Solyc01g049820	0
1_1	SMEL3Ch01:1..136534347:112576922-112584092	Solyc01g049840	P-loop containing nucleoside triphosphate hydrolases superfamily protein
1_1	SMEL3Ch01:1..136534347:112639093-112639221	Solyc03g111110	0
1_1	SMEL3Ch01:1..136534347:113035702-113038204	Solyc11g045450	AP2/B3-like transcriptional factor family protein
1_1	SMEL3Ch01:1..136534347:113711361-113713799	Solyc02g027080	Disease resistance protein (CC-NBS-LRR class) family
1_1	SMEL3Ch01:1..136534347:114244169-114246923	Solyc01g028803
1_1	SMEL3Ch01:1..136534347:114247262-114253826	Solyc01g018020	Transketolase
1_1	SMEL3Ch01:1..136534347:114537265-114539527	Solyc10g074720	cyclin-dependent kinase B1;2
1_1	SMEL3Ch01:1..136534347:114558917-114563699	Solyc01g028803
1_1	SMEL3Ch01:1..136534347:114744801-114745202	Solyc00g500298
1_1	SMEL3Ch01:1..136534347:114861641-114879788	Solyc01g044490	elongation factor P (EF-P) family protein
1_1	SMEL3Ch01:1..136534347:114881700-114882161	Solyc07g032220	phospholipase A2-beta
1_1	SMEL3Ch01:1..136534347:115073108-115075251	Solyc01g044520	LOB domain-containing protein 1
1_1	SMEL3Ch01:1..136534347:115212893-115213357	Solyc03g114660	Pentatricopeptide repeat (PPR) superfamily protein
1_1	SMEL3Ch01:1..136534347:115529803-115535094	Solyc01g044370	Molybdenum cofactor sulfurase family protein
2_1	SMEL3Ch02:1..83340400:13918856-13921058	Solyc02g055440	Protein of unknown function (DUF177)
2_1	SMEL3Ch02:1..83340400:14226413-14229141	Solyc02g014350	P-loop containing nucleoside triphosphate hydrolases superfamily protein
2_1	SMEL3Ch02:1..83340400:15126808-15127719	Solyc09g061460	NADH-Ubiquinone/plastoquinone (complex I) protein
2_1	SMEL3Ch02:1..83340400:15724852-15728517	Solyc02g014750	DNA-binding storekeeper protein-related transcriptional regulator
2_1	SMEL3Ch02:1..83340400:15797041-15800841	Solyc02g050210	BRCA2-like B
2_1	SMEL3Ch02:1..83340400:15818887-15823078	Solyc02g050200	BRCA2-like B
2_1	SMEL3Ch02:1..83340400:16090023-16092754	Solyc02g021100	DNA glycosylase superfamily protein
2_1	SMEL3Ch02:1..83340400:16095467-16096489	Solyc01g080400	Protein phosphatase 2C family protein
2_1	SMEL3Ch02:1..83340400:16200306-16201141	Solyc00g500241
2_1	SMEL3Ch02:1..83340400:16212356-16215579	Solyc02g005290	FKBP-like peptidyl-prolyl cis-trans isomerase family protein
2_1	SMEL3Ch02:1..83340400:16222862-16226232	Solyc02g005320	0
2_1	SMEL3Ch02:1..83340400:16246752-16247792	Solyc02g021350	NAP1-related protein 1
2_1	SMEL3Ch02:1..83340400:16260135-16262328	Solyc02g005310	0
2_1	SMEL3Ch02:1..83340400:16264645-16267647	Solyc02g084890	HOPZ-ACTIVATED RESISTANCE 1
2_1	SMEL3Ch02:1..83340400:16665700-16667918	Solyc08g029090	AP2/B3-like transcriptional factor family protein
2_1	SMEL3Ch02:1..83340400:16756839-16758442	Solyc09g031610	damaged DNA binding 2
2_1	SMEL3Ch02:1..83340400:16998533-17000712	Solyc11g040040	Phototropic-responsive NPH3 family protein
2_1	SMEL3Ch02:1..83340400:17134774-17136689	Solyc02g005280	Pentatricopeptide repeat (PPR) superfamily protein
2_1	SMEL3Ch02:1..83340400:17822842-17827810	Solyc02g005200	RNA binding
2_1	SMEL3Ch02:1..83340400:18251914-18267435	Solyc02g014130	Tudor/PWWP/MBT domain-containing protein
2_1	SMEL3Ch02:1..83340400:19067603-19069937	Solyc11g071430
2_1	SMEL3Ch02:1..83340400:19075512-19077981	Solyc11g071420	LRR and NB-ARC domains-containing disease resistance protein
2_1	SMEL3Ch02:1..83340400:19091662-19092045	Solyc11g069650	0
2_1	SMEL3Ch02:1..83340400:19174376-19175834	Solyc11g018650	FAR1-related sequence 5
2_1	SMEL3Ch02:1..83340400:19621632-19623083	Solyc05g006800	Tetratricopeptide repeat (TPR)-like superfamily protein
2_1	SMEL3Ch02:1..83340400:19753535-19756724	Solyc12g010120	Reticulon family protein
2_1	SMEL3Ch02:1..83340400:19893893-19894489	Solyc04g015590	NAD(P)-binding Rossmann-fold superfamily protein
2_1	SMEL3Ch02:1..83340400:20198520-20199666	Solyc04g005770	Pentatricopeptide repeat (PPR) superfamily protein
2_1	SMEL3Ch02:1..83340400:21740115-21753524	Solyc07g041330	maternal effect embryo arrest 22
2_1	SMEL3Ch02:1..83340400:21758584-21760256	Solyc02g022860	FAD-binding Berberine family protein
2_1	SMEL3Ch02:1..83340400:21810170-21810905	Solyc10g080970	Amino acid dehydrogenase family protein
2_1	SMEL3Ch02:1..83340400:21891249-21904491	Solyc02g022830	toprim domain-containing protein
2_1	SMEL3Ch02:1..83340400:21953580-21968668	Solyc00g500359
2_1	SMEL3Ch02:1..83340400:22062205-22063396	Solyc03g114660	Pentatricopeptide repeat (PPR) superfamily protein
2_1	SMEL3Ch02:1..83340400:22157656-22159302	Solyc02g022850	FAD-binding Berberine family protein
2_1	SMEL3Ch02:1..83340400:22176631-22176828	Solyc07g043060	UDP-glucosyl transferase 71C3
2_2	SMEL3Ch02:1..83340400:60402299-60403402	Solyc02g063480	Eukaryotic aspartyl protease family protein
2_2	SMEL3Ch02:1..83340400:60403481-60409616	Solyc02g063490	peroxisomal NAD-malate dehydrogenase 1
2_2	SMEL3Ch02:1..83340400:60704382-60704645	Solyc12g099705
2_2	SMEL3Ch02:1..83340400:60746829-60747860	Solyc02g063510	0
2_2	SMEL3Ch02:1..83340400:60782235-60783606	Solyc02g063520	Homeobox-leucine zipper protein family
2_2	SMEL3Ch02:1..83340400:60821089-60823038	Solyc02g063543
2_2	SMEL3Ch02:1..83340400:60928810-60929655	Solyc02g062140	armadillo repeat only 2
2_2	SMEL3Ch02:1..83340400:61104990-61105578	Solyc02g014530	SHV3-like 4
2_2	SMEL3Ch02:1..83340400:61276904-61279096	Solyc02g021270	Tetratricopeptide repeat (TPR)-like superfamily protein
2_2	SMEL3Ch02:1..83340400:61819075-61821200	Solyc02g030460	hydroxyproline-rich glycoprotein family protein
2_2	SMEL3Ch02:1..83340400:61919066-61920244	Solyc02g050280	SNF2 domain-containing protein / helicase domain-containing protein / zinc finger protein-related
2_2	SMEL3Ch02:1..83340400:61951761-61953908	Solyc01g108960
2_2	SMEL3Ch02:1..83340400:61958409-61960734	Solyc02g050280	SNF2 domain-containing protein / helicase domain-containing protein / zinc finger protein-related
2_2	SMEL3Ch02:1..83340400:64318014-64334949	Solyc02g014150	photosystem II stability/assembly factor, chloroplast (HCF136)
2_2	SMEL3Ch02:1..83340400:64819096-64824240	Solyc02g005310	0
2_2	SMEL3Ch02:1..83340400:65959418-65967522	Solyc10g045190	RNA-DIRECTED DNA METHYLATION 1
2_2	SMEL3Ch02:1..83340400:66134260-66137000	Solyc02g032550	apyrase 2
2_2	SMEL3Ch02:1..83340400:66163842-66167246	Solyc02g032510	BTB/POZ domain-containing protein
2_2	SMEL3Ch02:1..83340400:66970734-66971643	Solyc04g005770	Pentatricopeptide repeat (PPR) superfamily protein
2_2	SMEL3Ch02:1..83340400:66972422-66972899	Solyc00g500208
2_2	SMEL3Ch02:1..83340400:66985256-67001709	Solyc02g069150	vesicle-associated membrane protein 726
2_2	SMEL3Ch02:1..83340400:67077974-67078778	Solyc02g072130	SecY protein transport family protein
2_2	SMEL3Ch02:1..83340400:67495244-67503995	Solyc02g030480	cinnamyl alcohol dehydrogenase 9
2_2	SMEL3Ch02:1..83340400:67749090-67749338	Solyc12g008860	0
2_2	SMEL3Ch02:1..83340400:68042609-68042725	Solyc02g050280	SNF2 domain-containing protein / helicase domain-containing protein / zinc finger protein-related
2_2	SMEL3Ch02:1..83340400:68177888-68188066	Solyc02g037530	auxin response factor 8
2_3	SMEL3Ch02:1..83340400:69778435-69781370	Solyc02g024000	myosin heavy chain-related
2_3	SMEL3Ch02:1..83340400:69824177-69837723	Solyc02g023990	NAD(P)-binding Rossmann-fold superfamily protein
2_3	SMEL3Ch02:1..83340400:69879239-69880776	Solyc11g065720	multidrug resistance-associated protein 14
2_3	SMEL3Ch02:1..83340400:69889266-69889826	Solyc07g041360	0
2_3	SMEL3Ch02:1..83340400:69953001-69960793	Solyc02g023980	Actin-like ATPase superfamily protein
2_3	SMEL3Ch02:1..83340400:70044737-70047674	Solyc02g022920	ethylene-responsive nuclear protein / ethylene-regulated nuclear protein (ERT2)
2_3	SMEL3Ch02:1..83340400:70077762-70088685	Solyc02g022930	6-phosphogluconate dehydrogenase family protein
2_3	SMEL3Ch02:1..83340400:70113530-70116905	Solyc04g077390	S-locus lectin protein kinase family protein
2_3	SMEL3Ch02:1..83340400:70286303-70290615	Solyc02g023950	Leucine-rich receptor-like protein kinase family protein
2_3	SMEL3Ch02:1..83340400:70453178-70473414	Solyc02g023970	GTP binding
2_3	SMEL3Ch02:1..83340400:70603910-70604161	Solyc00g500068
2_3	SMEL3Ch02:1..83340400:71119945-71120543	Solyc05g006800	Tetratricopeptide repeat (TPR)-like superfamily protein
2_3	SMEL3Ch02:1..83340400:71134520-71135164	Solyc08g066630	RNI-like superfamily protein
2_3	SMEL3Ch02:1..83340400:71259352-71259711	Solyc02g031750	phloem protein 2-A1
2_3	SMEL3Ch02:1..83340400:71301771-71305832	Solyc02g031740	phloem protein 2-A9
2_3	SMEL3Ch02:1..83340400:71519785-71520309	Solyc04g015590	NAD(P)-binding Rossmann-fold superfamily protein
2_3	SMEL3Ch02:1..83340400:71761891-71764634	Solyc02g021650	damaged DNA binding protein 1A
2_3	SMEL3Ch02:1..83340400:71773559-71775814	Solyc03g118760	beta-6 tubulin
2_3	SMEL3Ch02:1..83340400:71910750-71915149	Solyc02g063547
2_3	SMEL3Ch02:1..83340400:71976526-71982106	Solyc11g020955
2_3	SMEL3Ch02:1..83340400:71984919-71985640	Solyc02g064570	VQ motif-containing protein
2_3	SMEL3Ch02:1..83340400:72018406-72029378	Solyc02g064580	Uncharacterized conserved protein (DUF2215)
2_3	SMEL3Ch02:1..83340400:72044350-72044800	Solyc12g042790	RING/U-box superfamily protein
2_3	SMEL3Ch02:1..83340400:72047207-72060365	Solyc02g064590	ARM repeat superfamily protein
2_3	SMEL3Ch02:1..83340400:72119422-72123051	Solyc02g064630	telomere repeat binding factor 1
2_3	SMEL3Ch02:1..83340400:72139984-72141506	Solyc02g064640	APS kinase
2_3	SMEL3Ch02:1..83340400:72143861-72148338	Solyc02g064650	APS kinase
2_3	SMEL3Ch02:1..83340400:72179322-72179816	Solyc02g064670	Translation protein SH3-like family protein
2_3	SMEL3Ch02:1..83340400:72184448-72190196	Solyc02g064680	calcium ATPase 2
2_3	SMEL3Ch02:1..83340400:72227889-72230094	Solyc02g064690	Acyl-CoA N-acyltransferases (NAT) superfamily protein
2_3	SMEL3Ch02:1..83340400:72326944-72328219	Solyc02g064700	Protein kinase superfamily protein
2_3	SMEL3Ch02:1..83340400:72369483-72370484	Solyc02g064710	0
2_3	SMEL3Ch02:1..83340400:72371002-72373938	Solyc02g064720	Phototropic-responsive NPH3 family protein
2_3	SMEL3Ch02:1..83340400:72382648-72387055	Solyc02g064730	Uncharacterised protein family SERF
2_3	SMEL3Ch02:1..83340400:72389065-72393949	Solyc02g064740	Chaperone DnaJ-domain superfamily protein
2_3	SMEL3Ch02:1..83340400:72396013-72396899	Solyc11g008410	heat shock transcription factor A9
2_3	SMEL3Ch02:1..83340400:72418935-72426188	Solyc02g064750	2-oxoglutarate (2OG) and Fe(II)-dependent oxygenase superfamily protein
2_3	SMEL3Ch02:1..83340400:72438440-72441174	Solyc02g064760	alpha/beta-Hydrolases superfamily protein
2_3	SMEL3Ch02:1..83340400:72471933-72474551	Solyc02g064770	alpha/beta-Hydrolases superfamily protein
2_3	SMEL3Ch02:1..83340400:72545727-72551929	Solyc02g064800	transducin family protein / WD-40 repeat family protein
2_3	SMEL3Ch02:1..83340400:72567897-72570119	Solyc02g064830	Auxin-responsive GH3 family protein
2_3	SMEL3Ch02:1..83340400:72755382-72756452	Solyc01g080780	translocon at the outer envelope membrane of chloroplasts 159
2_3	SMEL3Ch02:1..83340400:72887355-72888968	Solyc09g089990	RmlC-like cupins superfamily protein
2_3	SMEL3Ch02:1..83340400:72912458-72913227	Solyc02g064860	CYCLIN D3;3
2_3	SMEL3Ch02:1..83340400:72963959-72973457	Solyc02g065220	cytochrome P450, family 76, subfamily C, polypeptide 4
2_3	SMEL3Ch02:1..83340400:72977854-72986856	Solyc02g065180	0
2_3	SMEL3Ch02:1..83340400:73003871-73008431	Solyc02g065170	SKU5 similar 17
2_3	SMEL3Ch02:1..83340400:73011216-73013213	Solyc05g016160	0
2_3	SMEL3Ch02:1..83340400:73048843-73056319	Solyc02g065160	SWIB complex BAF60b domain-containing protein
2_3	SMEL3Ch02:1..83340400:73062739-73064472	Solyc02g065150	ASYMMETRIC LEAVES 2-like 1
2_3	SMEL3Ch02:1..83340400:73122245-73127519	Solyc02g065110	mitogen-activated protein kinase kinase kinase 5
2_3	SMEL3Ch02:1..83340400:73127574-73128779	Solyc02g065100	phospholipase A 2A
2_3	SMEL3Ch02:1..83340400:73162696-73165014	Solyc02g065090	phospholipase A 2A
2_3	SMEL3Ch02:1..83340400:73168573-73175899	Solyc02g065080	Phosphoglycerate mutase family protein
2_3	SMEL3Ch02:1..83340400:73184220-73194322	Solyc09g011250	Mitochondrial glycoprotein family protein
2_3	SMEL3Ch02:1..83340400:73232034-73238994	Solyc02g065070	CDPK-related kinase
2_3	SMEL3Ch02:1..83340400:73241071-73245789	Solyc02g065060	NAD(P)-binding Rossmann-fold superfamily protein
2_3	SMEL3Ch02:1..83340400:73314038-73314193	Solyc05g018120	TBP-associated factor 11
2_3	SMEL3Ch02:1..83340400:73328614-73328757	Solyc03g063560	glutamate synthase 1
2_3	SMEL3Ch02:1..83340400:73411460-73413319	Solyc02g065050	Eukaryotic aspartyl protease family protein
2_3	SMEL3Ch02:1..83340400:73438847-73439080	Solyc02g065040	0
2_3	SMEL3Ch02:1..83340400:73452989-73454908	Solyc02g065030
2_3	SMEL3Ch02:1..83340400:73489865-73490368	Solyc02g065020	0
2_3	SMEL3Ch02:1..83340400:73529628-73529923	Solyc02g065010	0
2_3	SMEL3Ch02:1..83340400:73530804-73531377	Solyc02g065000	Calcium-binding EF-hand family protein
2_3	SMEL3Ch02:1..83340400:73561906-73565742	Solyc02g064990	Remorin family protein
2_3	SMEL3Ch02:1..83340400:73612852-73613928	Solyc02g064980	mitogen-activated protein kinase kinase kinase 21
2_3	SMEL3Ch02:1..83340400:73619556-73621223	Solyc02g064970	Peroxidase superfamily protein
2_3	SMEL3Ch02:1..83340400:73667918-73672241	Solyc02g064960	Integrase-type DNA-binding superfamily protein
2_3	SMEL3Ch02:1..83340400:73732292-73744206	Solyc02g064950	Cystathionine beta-synthase (CBS) family protein
2_3	SMEL3Ch02:1..83340400:73756401-73757303	Solyc02g064945
2_3	SMEL3Ch02:1..83340400:73758243-73760831	Solyc02g064940	Leucine-rich repeat (LRR) family protein
2_3	SMEL3Ch02:1..83340400:73793577-73797049	Solyc02g093050	WRKY DNA-binding protein 7
2_3	SMEL3Ch02:1..83340400:73836552-73837225	Solyc12g062227
2_3	SMEL3Ch02:1..83340400:73840770-73841580	Solyc02g064900	CYCLIN D3;2
2_3	SMEL3Ch02:1..83340400:73862261-73864089	Solyc02g065220	cytochrome P450, family 76, subfamily C, polypeptide 4
2_3	SMEL3Ch02:1..83340400:73928928-73930214	Solyc02g071350	P-glycoprotein 9
2_3	SMEL3Ch02:1..83340400:73978255-73981401	Solyc02g065220	cytochrome P450, family 76, subfamily C, polypeptide 4
2_3	SMEL3Ch02:1..83340400:74016417-74017154	Solyc06g072145
2_3	SMEL3Ch02:1..83340400:74037129-74038669	Solyc02g065230	cytochrome P450, family 76, subfamily C, polypeptide 4
2_3	SMEL3Ch02:1..83340400:74096783-74099846	Solyc02g065280	methyl esterase 1
2_3	SMEL3Ch02:1..83340400:74158712-74159329	Solyc02g065290	Dof-type zinc finger DNA-binding family protein
2_3	SMEL3Ch02:1..83340400:74199785-74203021	Solyc02g065300	ATP binding;leucine-tRNA ligases;aminoacyl-tRNA ligases;nucleotide binding;ATP binding;aminoacyl-tRNA ligases
2_3	SMEL3Ch02:1..83340400:74204594-74206499	Solyc02g065310	AP2/B3-like transcriptional factor family protein
2_3	SMEL3Ch02:1..83340400:74207959-74210221	Solyc02g065330	0
2_3	SMEL3Ch02:1..83340400:74223996-74227888	Solyc02g065340	Transcriptional factor B3 family protein
2_3	SMEL3Ch02:1..83340400:74258536-74263032	Solyc03g025160	0
2_3	SMEL3Ch02:1..83340400:74303725-74305453	Solyc10g017870
2_3	SMEL3Ch02:1..83340400:74319055-74319784	Solyc07g150124
2_3	SMEL3Ch02:1..83340400:74369292-74377404	Solyc02g021260	AP2/B3-like transcriptional factor family protein
2_3	SMEL3Ch02:1..83340400:74397313-74397882	Solyc07g150124
2_3	SMEL3Ch02:1..83340400:74455317-74457695	Solyc02g065350	AP2/B3-like transcriptional factor family protein
2_3	SMEL3Ch02:1..83340400:74462813-74464711	Solyc00g500325
2_3	SMEL3Ch02:1..83340400:74464952-74465842	Solyc10g047410	photosystem II reaction center protein C
2_3	SMEL3Ch02:1..83340400:74467054-74467296	Solyc06g043010	0
2_3	SMEL3Ch02:1..83340400:74478254-74481206	Solyc00g500034
2_3	SMEL3Ch02:1..83340400:74485689-74491095	Solyc00g500327
2_3	SMEL3Ch02:1..83340400:74497793-74499545	Solyc00g500063
2_3	SMEL3Ch02:1..83340400:74500787-74502428	Solyc00g500064
2_3	SMEL3Ch02:1..83340400:74507775-74509035	Solyc00g500062
2_3	SMEL3Ch02:1..83340400:74512681-74513437	Solyc00g500212
2_3	SMEL3Ch02:1..83340400:74518914-74521360	Solyc00g500209
2_3	SMEL3Ch02:1..83340400:74521639-74524138	Solyc00g500208
2_3	SMEL3Ch02:1..83340400:74526958-74531617	Solyc02g065360	Protein of unknown function, DUF647
2_3	SMEL3Ch02:1..83340400:74531640-74534019	Solyc02g065370	0
2_3	SMEL3Ch02:1..83340400:74538838-74541099	Solyc02g065380	cold-regulated 413-plasma membrane 2
2_3	SMEL3Ch02:1..83340400:74558632-74561563	Solyc02g065400	photosystem II subunit O-2
2_3	SMEL3Ch02:1..83340400:74561838-74563886	Solyc02g065410	Pentatricopeptide repeat (PPR) superfamily protein
2_3	SMEL3Ch02:1..83340400:74571068-74573895	Solyc02g065420	Uncharacterised protein family (UPF0497)
2_3	SMEL3Ch02:1..83340400:74590001-74590237	Solyc03g120110	lectin protein kinase family protein
2_3	SMEL3Ch02:1..83340400:74601068-74601604	Solyc02g065420	Uncharacterised protein family (UPF0497)
2_3	SMEL3Ch02:1..83340400:74657536-74657994	Solyc02g065430	0
2_3	SMEL3Ch02:1..83340400:74668610-74670871	Solyc11g064780	F-box/RNI-like superfamily protein
2_3	SMEL3Ch02:1..83340400:74720736-74721263	Solyc02g065470	CAP (Cysteine-rich secretory proteins, Antigen 5, and Pathogenesis-related 1 protein) superfamily protein
2_3	SMEL3Ch02:1..83340400:74732232-74735230	Solyc02g065480	Protein of unknown function, DUF547
2_3	SMEL3Ch02:1..83340400:74794657-74802755	Solyc02g065490	BEL1-like homeodomain 4
2_3	SMEL3Ch02:1..83340400:74829248-74856013	Solyc02g065500	0
2_3	SMEL3Ch02:1..83340400:74868594-74870043	Solyc00g500071
2_3	SMEL3Ch02:1..83340400:74875642-74877603	Solyc02g065510	Tetratricopeptide repeat (TPR)-like superfamily protein
2_3	SMEL3Ch02:1..83340400:74878942-74881110	Solyc02g065520	chitin elicitor receptor kinase 1
2_3	SMEL3Ch02:1..83340400:74885221-74886878	Solyc02g065530	galacturonosyltransferase-like 2
2_3	SMEL3Ch02:1..83340400:74940656-74941321	Solyc02g065540	RING/U-box superfamily protein
2_3	SMEL3Ch02:1..83340400:74963313-74965833	Solyc02g065550	Protein of unknown function (DUF607)
2_3	SMEL3Ch02:1..83340400:74993063-74993497	Solyc03g006480	0
2_3	SMEL3Ch02:1..83340400:75029840-75031204	Solyc11g064780	F-box/RNI-like superfamily protein
2_3	SMEL3Ch02:1..83340400:75088066-75093568	Solyc10g006050	RNA-binding (RRM/RBD/RNP motifs) family protein
2_3	SMEL3Ch02:1..83340400:75161542-75161694	Solyc02g065570	ROTUNDIFOLIA like 18
2_3	SMEL3Ch02:1..83340400:75169227-75171011	Solyc07g064430	FAR1-related sequence 5
2_3	SMEL3Ch02:1..83340400:75183770-75188202	Solyc02g065580	cytochrome B561-1
2_3	SMEL3Ch02:1..83340400:75206874-75215449	Solyc02g065590	alpha/beta-Hydrolases superfamily protein
2_3	SMEL3Ch02:1..83340400:75220926-75224072	Solyc02g065600	TRICHOME BIREFRINGENCE-LIKE 19
2_3	SMEL3Ch02:1..83340400:75244200-75248595	Solyc02g065610	TRICHOME BIREFRINGENCE-LIKE 19
2_3	SMEL3Ch02:1..83340400:75259280-75265307	Solyc02g065620	zinc finger (C3HC4-type RING finger) family protein / BRCT domain-containing protein
2_3	SMEL3Ch02:1..83340400:75266058-75276837	Solyc02g065630	0
2_3	SMEL3Ch02:1..83340400:75290544-75292325	Solyc02g065650	RING/U-box superfamily protein
2_3	SMEL3Ch02:1..83340400:75293762-75309461	Solyc02g065660	WPP domain-interacting protein 1
2_3	SMEL3Ch02:1..83340400:75328643-75333261	Solyc02g065680	Transmembrane amino acid transporter family protein
2_3	SMEL3Ch02:1..83340400:75338273-75342424	Solyc02g065690	0
2_3	SMEL3Ch02:1..83340400:75348392-75351327	Solyc02g065710	GDSL-like Lipase/Acylhydrolase superfamily protein
2_3	SMEL3Ch02:1..83340400:75356497-75360526	Solyc02g065720	RING/U-box superfamily protein
2_3	SMEL3Ch02:1..83340400:75371900-75374593	Solyc02g065740	reversibly glycosylated polypeptide 1
2_3	SMEL3Ch02:1..83340400:75380540-75381405	Solyc00g500290
2_3	SMEL3Ch02:1..83340400:75394398-75396190	Solyc02g077110	alpha/beta-Hydrolases superfamily protein
2_3	SMEL3Ch02:1..83340400:75406538-75409300	Solyc02g065765
2_3	SMEL3Ch02:1..83340400:75432625-75437196	Solyc02g065790	Haloacid dehalogenase-like hydrolase (HAD) superfamily protein
2_3	SMEL3Ch02:1..83340400:75440268-75441299	Solyc10g082063
2_3	SMEL3Ch02:1..83340400:75461363-75461743	Solyc10g082064
2_3	SMEL3Ch02:1..83340400:75497091-75512747	Solyc02g066830	Nuclear transport factor 2 (NTF2) family protein with RNA binding (RRM-RBD-RNP motifs) domain
2_3	SMEL3Ch02:1..83340400:75614409-75623359	Solyc02g032690
2_3	SMEL3Ch02:1..83340400:75681692-75682168	Solyc02g066900	ABI five binding protein 3
2_3	SMEL3Ch02:1..83340400:75691470-75692043	Solyc02g066890	ABI five binding protein 3
2_3	SMEL3Ch02:1..83340400:75752038-75766429	Solyc02g066910	Nucleotide-sugar transporter family protein
2_3	SMEL3Ch02:1..83340400:75767229-75769946	Solyc02g066930	glycine-rich RNA-binding protein 3
2_3	SMEL3Ch02:1..83340400:75770089-75779453	Solyc02g066940	RS2-interacting KH protein
2_3	SMEL3Ch02:1..83340400:75805926-75819714	Solyc02g066950	0
2_3	SMEL3Ch02:1..83340400:75821932-75823877	Solyc02g066960	UDP-Glycosyltransferase superfamily protein
2_3	SMEL3Ch02:1..83340400:75830069-75830368	Solyc02g066970	0
2_3	SMEL3Ch02:1..83340400:75854954-75857190	Solyc02g066980	TPX2 (targeting protein for Xklp2) protein family
2_3	SMEL3Ch02:1..83340400:75893388-75895237	Solyc02g066990
2_3	SMEL3Ch02:1..83340400:75908312-75908500	Solyc02g067010	sec7 domain-containing protein
2_3	SMEL3Ch02:1..83340400:75930394-75946181	Solyc02g067030	SNF1 kinase homolog 10
2_3	SMEL3Ch02:1..83340400:76241111-76242329	Solyc02g021590	Leucine-rich repeat protein kinase family protein
2_3	SMEL3Ch02:1..83340400:76243502-76243924	Solyc06g036290	heat shock protein 90.1
2_3	SMEL3Ch02:1..83340400:76443937-76444203	Solyc02g014830	serine carboxypeptidase-like 34
2_3	SMEL3Ch02:1..83340400:76473205-76477236	Solyc02g068090	Ribosomal protein S21 family protein
2_3	SMEL3Ch02:1..83340400:76488800-76493163	Solyc02g068080	chloride channel B
2_3	SMEL3Ch02:1..83340400:76496410-76500008	Solyc02g068070	Myzus persicae-induced lipase 1
2_3	SMEL3Ch02:1..83340400:76506186-76510343	Solyc02g068060	Leucine-rich repeat protein kinase family protein
2_3	SMEL3Ch02:1..83340400:76527630-76532367	Solyc02g068050	Rubisco methyltransferase family protein
2_3	SMEL3Ch02:1..83340400:76556572-76557414	Solyc02g068040	0
2_3	SMEL3Ch02:1..83340400:76592316-76593068	Solyc02g068010	DNA-binding storekeeper protein-related
2_3	SMEL3Ch02:1..83340400:76595941-76603820	Solyc02g068000	Ribonuclease inhibitor
2_3	SMEL3Ch02:1..83340400:76612590-76620679	Solyc02g067990	0
2_3	SMEL3Ch02:1..83340400:76624805-76631724	Solyc02g067980	Protein phosphatase 2A regulatory B subunit family protein
2_3	SMEL3Ch02:1..83340400:76632482-76634593	Solyc02g067970	zinc finger (C3HC4-type RING finger) family protein
2_3	SMEL3Ch02:1..83340400:76635795-76638392	Solyc02g067960	Mitochondrial transcription termination factor family protein
2_3	SMEL3Ch02:1..83340400:76639666-76643646	Solyc02g067950	TPX2 (targeting protein for Xklp2) protein family
2_3	SMEL3Ch02:1..83340400:76643973-76644719	Solyc02g067935
2_3	SMEL3Ch02:1..83340400:76652590-76653821	Solyc02g093610	Ubiquitin-like superfamily protein
2_3	SMEL3Ch02:1..83340400:76664857-76666840	Solyc00g500327
2_3	SMEL3Ch02:1..83340400:76670875-76673740	Solyc02g067930	NAD-dependent glycerol-3-phosphate dehydrogenase family protein
2_3	SMEL3Ch02:1..83340400:76673787-76678361	Solyc02g067920	0
2_3	SMEL3Ch02:1..83340400:76688733-76689116	Solyc02g067910
2_3	SMEL3Ch02:1..83340400:76701714-76709154	Solyc02g067900	0
2_3	SMEL3Ch02:1..83340400:76775346-76780305	Solyc02g067890	S-adenosyl-L-methionine-dependent methyltransferases superfamily protein
2_3	SMEL3Ch02:1..83340400:76781067-76784657	Solyc02g067880	uridine kinase-like 5
2_3	SMEL3Ch02:1..83340400:76810043-76817942	Solyc02g072440	Leucine-rich repeat protein kinase family protein
2_3	SMEL3Ch02:1..83340400:76836979-76838006	Solyc02g067870	Chalcone-flavanone isomerase family protein
2_3	SMEL3Ch02:1..83340400:76838504-76842984	Solyc02g067860	aldose 1-epimerase family protein
2_3	SMEL3Ch02:1..83340400:76849859-76851248	Solyc02g067850	ARM repeat superfamily protein
2_3	SMEL3Ch02:1..83340400:76852573-76856429	Solyc02g067840	Sucrase/ferredoxin-like family protein
2_3	SMEL3Ch02:1..83340400:76858580-76863828	Solyc02g067830	D6 protein kinase like 2
2_3	SMEL3Ch02:1..83340400:76874728-76880855	Solyc02g067820	GPI transamidase component family protein / Gaa1-like family protein
2_3	SMEL3Ch02:1..83340400:76892794-76893096	Solyc02g067810	0
2_3	SMEL3Ch02:1..83340400:76907712-76911961	Solyc02g067800	LOB domain-containing protein 25
2_3	SMEL3Ch02:1..83340400:76927407-76931371	Solyc02g067780	Protein kinase family protein with domain of unknown function (DUF26)
2_3	SMEL3Ch02:1..83340400:77008942-77014088	Solyc02g067760	myb domain protein 21
2_3	SMEL3Ch02:1..83340400:77030617-77033111	Solyc02g067750	carbonic anhydrase 1
2_3	SMEL3Ch02:1..83340400:77034180-77041009	Solyc02g067740	0
2_3	SMEL3Ch02:1..83340400:77061682-77064333	Solyc02g067730	Exonuclease family protein
2_3	SMEL3Ch02:1..83340400:77108135-77112406	Solyc02g067710	ARM repeat superfamily protein
2_3	SMEL3Ch02:1..83340400:77113618-77114391	Solyc02g067700	RING/U-box superfamily protein
2_3	SMEL3Ch02:1..83340400:77128532-77129195	Solyc02g067690	UDP-Glycosyltransferase superfamily protein
2_3	SMEL3Ch02:1..83340400:77186630-77187736	Solyc02g067680	RING/U-box superfamily protein
2_3	SMEL3Ch02:1..83340400:77190186-77199315	Solyc02g067670	5\'-3\' exonuclease family protein
2_3	SMEL3Ch02:1..83340400:77218671-77221685	Solyc02g067660	senescence-associated gene 101
2_3	SMEL3Ch02:1..83340400:77254887-77256624	Solyc02g067650	Pectin lyase-like superfamily protein
2_3	SMEL3Ch02:1..83340400:77259480-77261859	Solyc01g111380	actin depolymerizing factor 5
2_3	SMEL3Ch02:1..83340400:77263359-77266052	Solyc02g067620	Cation efflux family protein
2_3	SMEL3Ch02:1..83340400:77269544-77270674	Solyc02g067690	UDP-Glycosyltransferase superfamily protein
2_3	SMEL3Ch02:1..83340400:77273835-77274191	Solyc02g067605
2_3	SMEL3Ch02:1..83340400:77280913-77283479	Solyc02g067580	B12D protein
2_3	SMEL3Ch02:1..83340400:77285686-77300827	Solyc02g067570	SIN3-like 1
2_3	SMEL3Ch02:1..83340400:77306016-77310262	Solyc02g067560	Leucine-rich repeat protein kinase family protein
2_3	SMEL3Ch02:1..83340400:77311048-77313474	Solyc02g067550	CLAVATA3/ESR-RELATED 25
2_3	SMEL3Ch02:1..83340400:77314983-77320541	Solyc02g067540	methyltransferases
2_3	SMEL3Ch02:1..83340400:77322738-77327832	Solyc02g067530	Oxoglutarate/iron-dependent oxygenase
2_3	SMEL3Ch02:1..83340400:77349790-77350575	Solyc02g067510	Protein of unknown function (DUF569)
2_3	SMEL3Ch02:1..83340400:77352769-77354565	Solyc02g067490	Protein of unknown function (DUF569)
2_3	SMEL3Ch02:1..83340400:77356952-77366169	Solyc02g067480	FAD/NAD(P)-binding oxidoreductase family protein
2_3	SMEL3Ch02:1..83340400:77370016-77372958	Solyc02g067470	SPFH/Band 7/PHB domain-containing membrane-associated protein family
2_3	SMEL3Ch02:1..83340400:77373183-77376056	Solyc02g067460	voltage dependent anion channel 1
2_3	SMEL3Ch02:1..83340400:77401829-77415216	Solyc02g067450	Pectate lyase family protein
2_3	SMEL3Ch02:1..83340400:77449917-77453434	Solyc02g067440	Protein of unknown function (DUF1637)
2_3	SMEL3Ch02:1..83340400:77468792-77471679	Solyc02g067430	WRKY DNA-binding protein 72
2_3	SMEL3Ch02:1..83340400:77474716-77478996	Solyc02g067420	ubiquiting-conjugating enzyme 2
2_3	SMEL3Ch02:1..83340400:77479745-77481952	Solyc02g067410	homeobox 3
2_3	SMEL3Ch02:1..83340400:77533915-77534540	Solyc02g067400	Glutaredoxin family protein
2_3	SMEL3Ch02:1..83340400:77534631-77541244	Solyc02g067390	RNA-binding (RRM/RBD/RNP motifs) family protein
2_3	SMEL3Ch02:1..83340400:77557827-77559272	Solyc02g067380	basic helix-loop-helix (bHLH) DNA-binding family protein
2_3	SMEL3Ch02:1..83340400:77575765-77582573	Solyc02g067370	NAP1-related protein 2
2_3	SMEL3Ch02:1..83340400:77600603-77607384	Solyc02g067360	Trypsin family protein with PDZ domain
2_3	SMEL3Ch02:1..83340400:77607491-77610882	Solyc02g067350	Protein of unknown function (DUF1666)
2_3	SMEL3Ch02:1..83340400:77620741-77623731	Solyc02g067340	myb domain protein 94
4_1	SMEL3Ch04:1..105671276:42264958-42266664	Solyc00g500195
4_1	SMEL3Ch04:1..105671276:42473119-42475006	Solyc06g068450	CBL-interacting protein kinase 25
4_1	SMEL3Ch04:1..105671276:42509029-42509280	Solyc00g500068
4_1	SMEL3Ch04:1..105671276:42689525-42692786	Solyc10g037980	Thioredoxin superfamily protein
4_1	SMEL3Ch04:1..105671276:42782327-42784307	Solyc10g038100	Sodium Bile acid symporter family
4_1	SMEL3Ch04:1..105671276:42794980-42802365	Solyc10g038090	Sodium Bile acid symporter family
4_1	SMEL3Ch04:1..105671276:43177561-43181845	Solyc10g039380	0
4_1	SMEL3Ch04:1..105671276:43442417-43444717	Solyc10g045420	O-fucosyltransferase family protein
4_1	SMEL3Ch04:1..105671276:43512770-43517724	Solyc10g045390	histone acetyltransferase of the GNAT family 1
4_1	SMEL3Ch04:1..105671276:43761813-43764995	Solyc11g044933
4_1	SMEL3Ch04:1..105671276:43775533-43781195	Solyc10g045430	Phosphoglycerate mutase family protein
4_1	SMEL3Ch04:1..105671276:43948460-44002997	Solyc00g500324
4_1	SMEL3Ch04:1..105671276:44812086-44812277	Solyc10g045580	Cytochrome c oxidase subunit Vc family protein
4_1	SMEL3Ch04:1..105671276:44863803-44869290	Solyc10g044470	chloride channel C
4_1	SMEL3Ch04:1..105671276:45199944-45213050	Solyc00g500067
4_1	SMEL3Ch04:1..105671276:45381124-45388997	Solyc10g045600	Lung seven transmembrane receptor family protein
4_1	SMEL3Ch04:1..105671276:45472005-45473470	Solyc06g007470	Ribosomal protein S26e family protein
4_1	SMEL3Ch04:1..105671276:45530230-45530825	Solyc10g045100	Phosphoglycerate mutase family protein
4_1	SMEL3Ch04:1..105671276:45685066-45685851	Solyc08g045850	Pentatricopeptide repeat (PPR-like) superfamily protein
4_1	SMEL3Ch04:1..105671276:45711760-45713184	Solyc06g043030	protein affected trafficking 2
4_1	SMEL3Ch04:1..105671276:45985197-45994379	Solyc10g024360	potassium transport 2/3
4_1	SMEL3Ch04:1..105671276:46562138-46564243	Solyc10g024370	phospholipase D delta
4_1	SMEL3Ch04:1..105671276:47443095-47443529	Solyc10g044520	2Fe-2S ferredoxin-like superfamily protein
4_1	SMEL3Ch04:1..105671276:47444277-47444732	Solyc10g044510	Seven transmembrane MLO family protein
4_1	SMEL3Ch04:1..105671276:47666333-47668840	Solyc10g046970	tubby like protein 10
4_1	SMEL3Ch04:1..105671276:47771015-47771227	Solyc03g119990	alpha/beta-Hydrolases superfamily protein
4_1	SMEL3Ch04:1..105671276:48395353-48399736	Solyc10g047030	beta-D-xylosidase 4
4_1	SMEL3Ch04:1..105671276:48454927-48455875	Solyc00g500041
4_1	SMEL3Ch04:1..105671276:48581329-48582955	Solyc10g047040	Zinc finger C-x8-C-x5-C-x3-H type family protein
4_1	SMEL3Ch04:1..105671276:48682314-48686396	Solyc10g047050	P-loop containing nucleoside triphosphate hydrolases superfamily protein
4_1	SMEL3Ch04:1..105671276:49525059-49541449	Solyc10g047140	BRI1-associated receptor kinase
4_1	SMEL3Ch04:1..105671276:49730667-49731935	Solyc10g047210	0
6_1	SMEL3Ch06:1..108971373:79033026-79033937	Solyc08g150106
6_1	SMEL3Ch06:1..108971373:79035647-79036225	Solyc06g034370	Plant invertase/pectin methylesterase inhibitor superfamily protein
6_1	SMEL3Ch06:1..108971373:79268858-79270260	Solyc06g034340	NAC 007
6_1	SMEL3Ch06:1..108971373:79279051-79280572	Solyc06g034330	RPM1 interacting protein 2
6_1	SMEL3Ch06:1..108971373:79342517-79342690	Solyc06g034320	0
6_1	SMEL3Ch06:1..108971373:79359819-79361413	Solyc06g034290	phosphate starvation-induced gene 3
6_1	SMEL3Ch06:1..108971373:79397226-79399515	Solyc06g034220	vesicle associated protein
6_1	SMEL3Ch06:1..108971373:79398996-79408563	Solyc01g044527
6_1	SMEL3Ch06:1..108971373:79495105-79507848	Solyc06g034160	autophagy 3 (APG3)
6_1	SMEL3Ch06:1..108971373:79558997-79567135	Solyc06g034150	biotin F
6_1	SMEL3Ch06:1..108971373:79573366-79576251	Solyc06g034140	AP2/B3-like transcriptional factor family protein
6_1	SMEL3Ch06:1..108971373:79585366-79591766	Solyc06g034120	GroES-like zinc-binding alcohol dehydrogenase family protein
6_1	SMEL3Ch06:1..108971373:79606107-79610471	Solyc06g034110	HAD superfamily, subfamily IIIB acid phosphatase
6_1	SMEL3Ch06:1..108971373:79639852-79641210	Solyc03g115160	RING/FYVE/PHD zinc finger superfamily protein
6_1	SMEL3Ch06:1..108971373:79957299-79959701	Solyc07g038100	0
6_1	SMEL3Ch06:1..108971373:79988943-80002117	Solyc00g500330
6_1	SMEL3Ch06:1..108971373:80342833-80353040	Solyc11g069300	geminivirus rep interacting kinase 1
6_1	SMEL3Ch06:1..108971373:80460297-80460586	Solyc09g059660
6_1	SMEL3Ch06:1..108971373:80735176-80742059	Solyc06g048820	senescence associated gene 20
6_1	SMEL3Ch06:1..108971373:80812982-80815714	Solyc06g048810	PLAC8 family protein
6_1	SMEL3Ch06:1..108971373:80936763-80940004	Solyc01g008960	Argonaute family protein
6_1	SMEL3Ch06:1..108971373:81096742-81097438	Solyc03g111110	0
6_1	SMEL3Ch06:1..108971373:81158994-81159275	Solyc11g073230	Tetratricopeptide repeat (TPR)-like superfamily protein
6_1	SMEL3Ch06:1..108971373:81358161-81359882	Solyc06g048670	GDSL-like Lipase/Acylhydrolase superfamily protein
6_1	SMEL3Ch06:1..108971373:81376578-81376856	Solyc06g048700	0
6_1	SMEL3Ch06:1..108971373:81383472-81391965	Solyc06g048730	Uroporphyrinogen decarboxylase
6_1	SMEL3Ch06:1..108971373:81437568-81443067	Solyc06g048630	Basic-leucine zipper (bZIP) transcription factor family protein
6_1	SMEL3Ch06:1..108971373:81491971-81493120	Solyc06g074070	Leucine-rich repeat protein kinase family protein
6_1	SMEL3Ch06:1..108971373:81527230-81531196	Solyc06g048620	Leucine-rich repeat protein kinase family protein
6_1	SMEL3Ch06:1..108971373:81565833-81582377	Solyc06g048610	Nucleic acid-binding, OB-fold-like protein
6_1	SMEL3Ch06:1..108971373:81585709-81592041	Solyc06g048590	Lung seven transmembrane receptor family protein
6_1	SMEL3Ch06:1..108971373:81754922-81755781	Solyc04g015590	NAD(P)-binding Rossmann-fold superfamily protein
6_1	SMEL3Ch06:1..108971373:81911934-81913839	Solyc06g048570	methyl esterase 17
6_1	SMEL3Ch06:1..108971373:81919874-81922140	Solyc06g048560	Leucine-rich repeat protein kinase family protein
6_1	SMEL3Ch06:1..108971373:81945927-81956227	Solyc06g048540	non-intrinsic ABC protein 7
6_1	SMEL3Ch06:1..108971373:81987813-82000505	Solyc06g048530	Metallo-hydrolase/oxidoreductase superfamily protein
6_1	SMEL3Ch06:1..108971373:82015256-82025491	Solyc06g048520	RING/U-box superfamily protein
6_1	SMEL3Ch06:1..108971373:82026288-82031999	Solyc06g048510	homolog of yeast autophagy 18 (ATG18) D
6_1	SMEL3Ch06:1..108971373:82078679-82096292	Solyc06g048480	Transducin/WD40 repeat-like superfamily protein
6_1	SMEL3Ch06:1..108971373:82163497-82170254	Solyc06g048470	0
6_1	SMEL3Ch06:1..108971373:82172869-82175765	Solyc06g048430	ATPase, F1 complex, delta/epsilon subunit
6_1	SMEL3Ch06:1..108971373:82176939-82179689	Solyc06g048410	Fe superoxide dismutase 2
6_1	SMEL3Ch06:1..108971373:82200480-82200959	Solyc06g048400	Protein of unknown function (DUF784)
6_1	SMEL3Ch06:1..108971373:82210600-82211256	Solyc10g045750	NADH dehydrogenase subunit 4
6_1	SMEL3Ch06:1..108971373:82292833-82302069	Solyc06g033860	glutamate dehydrogenase 2
6_1	SMEL3Ch06:1..108971373:82306123-82320482	Solyc02g005340	YELLOW STRIPE like 7
6_1	SMEL3Ch06:1..108971373:82444161-82445737	Solyc06g033870	myb domain protein 14
6_1	SMEL3Ch06:1..108971373:82922206-82926625	Solyc06g034100	ubiquinol-cytochrome C chaperone family protein
6_1	SMEL3Ch06:1..108971373:83845145-83845713	Solyc06g048840	Stress induced protein
6_1	SMEL3Ch06:1..108971373:83983347-83985363	Solyc04g077390	S-locus lectin protein kinase family protein
6_1	SMEL3Ch06:1..108971373:84056902-84066238	Solyc06g053330	DNA binding;DNA-directed RNA polymerases
6_1	SMEL3Ch06:1..108971373:84112114-84125329	Solyc06g053320	RNA binding
6_1	SMEL3Ch06:1..108971373:84250143-84250424	Solyc08g048500	RNA-binding KH domain-containing protein
6_1	SMEL3Ch06:1..108971373:84300757-84302679	Solyc08g066630	RNI-like superfamily protein
6_1	SMEL3Ch06:1..108971373:84346515-84347114	Solyc11g065020	golgi nucleotide sugar transporter 1
6_1	SMEL3Ch06:1..108971373:84382661-84384252	Solyc00g500047
6_1	SMEL3Ch06:1..108971373:84399232-84404684	Solyc06g053310	glyoxalase 2-4
6_1	SMEL3Ch06:1..108971373:84475936-84482674	Solyc06g053300	CTC-interacting domain 11
6_1	SMEL3Ch06:1..108971373:84484863-84486167	Solyc03g082440	Lung seven transmembrane receptor family protein
6_1	SMEL3Ch06:1..108971373:84489388-84490448	Solyc01g104540	0
6_1	SMEL3Ch06:1..108971373:84526410-84526751	Solyc06g053290	SAUR-like auxin-responsive protein family
6_1	SMEL3Ch06:1..108971373:84601788-84602174	Solyc06g053260	SAUR-like auxin-responsive protein family
6_1	SMEL3Ch06:1..108971373:84644258-84645308	Solyc06g053230	0
6_1	SMEL3Ch06:1..108971373:84652259-84655732	Solyc06g008785
6_1	SMEL3Ch06:1..108971373:84667187-84668290	Solyc01g013975
6_1	SMEL3Ch06:1..108971373:84686446-84689537	Solyc06g053230	0
6_1	SMEL3Ch06:1..108971373:84792020-84792512	Solyc07g042430	flavin-dependent monooxygenase 1
6_1	SMEL3Ch06:1..108971373:84872662-84873733	Solyc06g053210	Ubiquitin supergroup;Ribosomal protein L40e
6_1	SMEL3Ch06:1..108971373:84908457-84911997	Solyc03g044600	0
6_1	SMEL3Ch06:1..108971373:84912331-84913792	Solyc06g053200	NagB/RpiA/CoA transferase-like superfamily protein
6_1	SMEL3Ch06:1..108971373:84924710-84933485	Solyc06g053190	Ypt/Rab-GAP domain of gyp1p superfamily protein
6_1	SMEL3Ch06:1..108971373:84934855-84938284	Solyc06g053180	cytochrome B5 isoform E
6_1	SMEL3Ch06:1..108971373:84942358-84951569	Solyc06g053160	P-loop containing nucleoside triphosphate hydrolases superfamily protein
6_1	SMEL3Ch06:1..108971373:84957567-84958970	Solyc06g053150	P-loop containing nucleoside triphosphate hydrolases superfamily protein
6_1	SMEL3Ch06:1..108971373:84961325-84963930	Solyc06g053140	Rhodanese/Cell cycle control phosphatase superfamily protein
6_1	SMEL3Ch06:1..108971373:85001601-85008631	Solyc06g052080	nucleotide binding;nucleic acid binding
6_1	SMEL3Ch06:1..108971373:85170307-85177229	Solyc06g053340	SKP1/ASK-interacting protein 16
6_1	SMEL3Ch06:1..108971373:85182257-85190456	Solyc06g053350	Basic-leucine zipper (bZIP) transcription factor family protein
6_1	SMEL3Ch06:1..108971373:85193987-85199844	Solyc06g053360	Protein of unknown function (DUF1336)
6_1	SMEL3Ch06:1..108971373:85204835-85205650	Solyc06g053370	RHOMBOID-like protein 13
6_1	SMEL3Ch06:1..108971373:85223561-85225509	Solyc06g053380	homolog of carrot EP3-3 chitinase
6_1	SMEL3Ch06:1..108971373:85251101-85256520	Solyc06g053385	Signal recognition particle, SRP9/SRP14 subunit
6_1	SMEL3Ch06:1..108971373:85260334-85262737	Solyc06g053390	Calcium-dependent lipid-binding (CaLB domain) family protein
6_1	SMEL3Ch06:1..108971373:85278686-85294436	Solyc06g053400	2-isopropylmalate synthase 1
6_1	SMEL3Ch06:1..108971373:85297926-85306867	Solyc06g053430	selenoprotein family protein
6_1	SMEL3Ch06:1..108971373:85448703-85448951	Solyc06g051770	0
6_1	SMEL3Ch06:1..108971373:85480386-85484492	Solyc04g024880	cysteine-rich RLK (RECEPTOR-like protein kinase) 8
6_1	SMEL3Ch06:1..108971373:85493640-85502738	Solyc06g053420	C2 domain-containing protein / GRAM domain-containing protein
6_1	SMEL3Ch06:1..108971373:85552975-85553313	Solyc06g053320	RNA binding
6_1	SMEL3Ch06:1..108971373:85682859-85685314	Solyc06g053440	0
6_1	SMEL3Ch06:1..108971373:85693939-85701460	Solyc06g053450	IQ-domain 14
6_1	SMEL3Ch06:1..108971373:85714528-85714962	Solyc06g053460	prefoldin 2
6_1	SMEL3Ch06:1..108971373:85715499-85719378	Solyc06g053470	0
6_1	SMEL3Ch06:1..108971373:85776587-85781254	Solyc06g053480	Plant stearoyl-acyl-carrier-protein desaturase family protein
6_1	SMEL3Ch06:1..108971373:85791216-85792438	Solyc10g075112
6_1	SMEL3Ch06:1..108971373:85816240-85816633	Solyc06g053490	Eukaryotic protein of unknown function (DUF842)
6_1	SMEL3Ch06:1..108971373:85935638-85938626	Solyc06g053510	spermidine synthase 1
6_1	SMEL3Ch06:1..108971373:85956287-85957859	Solyc06g054020	P-loop containing nucleoside triphosphate hydrolases superfamily protein
6_1	SMEL3Ch06:1..108971373:86089073-86090866	Solyc00g500327
6_1	SMEL3Ch06:1..108971373:86093273-86101757	Solyc06g053520	spermidine synthase 2
6_1	SMEL3Ch06:1..108971373:86148484-86150915	Solyc06g053530	no pollen germination related 2
6_1	SMEL3Ch06:1..108971373:86192183-86194404	Solyc11g005630	receptor-like protein kinase 1
6_1	SMEL3Ch06:1..108971373:86203559-86209435	Solyc11g005660	protein kinase family protein
6_1	SMEL3Ch06:1..108971373:86211033-86211496	Solyc06g054400	eukaryotic translation initiation factor 2 (eIF-2) family protein
6_1	SMEL3Ch06:1..108971373:86229286-86229972	Solyc11g005620	N-acetyl-l-glutamate kinase
6_1	SMEL3Ch06:1..108971373:86247738-86247950	Solyc03g122110	MIF4G domain-containing protein / MA3 domain-containing protein
6_1	SMEL3Ch06:1..108971373:86276694-86280168	Solyc06g053550	Peroxisomal membrane 22 kDa (Mpv17/PMP22) family protein
6_1	SMEL3Ch06:1..108971373:86282413-86301380	Solyc06g053560	casein kinase I
6_1	SMEL3Ch06:1..108971373:86303003-86305068	Solyc08g150122
6_1	SMEL3Ch06:1..108971373:86326791-86336730	Solyc06g053570
6_1	SMEL3Ch06:1..108971373:86339559-86358114	Solyc06g053600	NAD(P)-linked oxidoreductase superfamily protein
6_1	SMEL3Ch06:1..108971373:86400681-86403550	Solyc06g053610	myb domain protein 15
6_1	SMEL3Ch06:1..108971373:86414507-86415984	Solyc06g053620	phosphoenolpyruvate carboxylase kinase 1
6_1	SMEL3Ch06:1..108971373:86436052-86442264	Solyc06g053630	type one serine/threonine protein phosphatase 4
6_1	SMEL3Ch06:1..108971373:86473127-86474021	Solyc02g084160	cullin-associated and neddylation dissociated
6_1	SMEL3Ch06:1..108971373:86566950-86567609	Solyc05g043420	Disease resistance protein (CC-NBS-LRR class) family
6_1	SMEL3Ch06:1..108971373:86579854-86580744	Solyc06g053640	RING/U-box superfamily protein
6_1	SMEL3Ch06:1..108971373:86587194-86589799	Solyc06g053650	2-oxoglutarate (2OG) and Fe(II)-dependent oxygenase superfamily protein
6_1	SMEL3Ch06:1..108971373:86613195-86614745	Solyc08g150134
6_1	SMEL3Ch06:1..108971373:86615632-86618718	Solyc04g055060	0
6_1	SMEL3Ch06:1..108971373:86639344-86643119	Solyc06g053660	HR-like lesion-inducing protein-related
6_1	SMEL3Ch06:1..108971373:86649476-86650366	Solyc06g053670	3-hydroxyacyl-CoA dehydratase 1
6_1	SMEL3Ch06:1..108971373:86710514-86710855	Solyc06g053700	0
6_1	SMEL3Ch06:1..108971373:86729579-86731205	Solyc11g071990	FAD/NAD(P)-binding oxidoreductase family protein
6_1	SMEL3Ch06:1..108971373:86761929-86765633	Solyc11g071430
6_1	SMEL3Ch06:1..108971373:86779136-86782724	Solyc06g053710	Signal transduction histidine kinase, hybrid-type, ethylene sensor
6_2	SMEL3Ch06:1..108971373:92245469-92250965	Solyc06g060150	replication factor C subunit 3
6_2	SMEL3Ch06:1..108971373:92251337-92259990	Solyc06g060160	Armadillo/beta-catenin-like repeat ; C2 calcium/lipid-binding domain (CaLB) protein
6_2	SMEL3Ch06:1..108971373:92266606-92274724	Solyc06g060170	Pectin lyase-like superfamily protein
6_2	SMEL3Ch06:1..108971373:92326470-92328675	Solyc06g060200	O-methyltransferase 1
6_2	SMEL3Ch06:1..108971373:92329590-92333821	Solyc06g060180	terpene synthase 21
6_2	SMEL3Ch06:1..108971373:92335639-92337879	Solyc06g060190	cytochrome P450, family 71, subfamily B, polypeptide 36
6_2	SMEL3Ch06:1..108971373:92443074-92444607	Solyc06g060230	NAC (No Apical Meristem) domain transcriptional regulator superfamily protein
6_2	SMEL3Ch06:1..108971373:92471721-92473771	Solyc06g060240	HSP40/DnaJ peptide-binding protein
6_2	SMEL3Ch06:1..108971373:92473839-92481194	Solyc06g060250	aldehyde dehydrogenase 3H1
6_2	SMEL3Ch06:1..108971373:92513391-92522993	Solyc06g060260	stromal ascorbate peroxidase
6_2	SMEL3Ch06:1..108971373:92543219-92552237	Solyc06g060270	Protein of unknown function (DUF630 and DUF632)
6_2	SMEL3Ch06:1..108971373:92553866-92562016	Solyc06g060290	PDI-like 1-1
6_2	SMEL3Ch06:1..108971373:92581775-92583384	Solyc06g060300	0
6_2	SMEL3Ch06:1..108971373:92585176-92590858	Solyc06g060310	Pheophorbide a oxygenase family protein with Rieske [2Fe-2S] domain
6_2	SMEL3Ch06:1..108971373:92620882-92621058	Solyc06g060300	0
6_2	SMEL3Ch06:1..108971373:92623566-92629211	Solyc06g060310	Pheophorbide a oxygenase family protein with Rieske [2Fe-2S] domain
6_2	SMEL3Ch06:1..108971373:92639732-92644377	Solyc06g060320	Plant protein of unknown function (DUF869)
6_2	SMEL3Ch06:1..108971373:92674878-92676727	Solyc06g060340	Chlorophyll A-B binding family protein
6_2	SMEL3Ch06:1..108971373:92680084-92701611	Solyc06g060350	P-loop containing nucleoside triphosphate hydrolases superfamily protein
6_2	SMEL3Ch06:1..108971373:92705539-92715664	Solyc01g088720	Cyclin/Brf1-like TBP-binding protein
6_2	SMEL3Ch06:1..108971373:92715823-92721093	Solyc01g088730	DNAJ heat shock N-terminal domain-containing protein
6_2	SMEL3Ch06:1..108971373:92752049-92754353	Solyc06g060360	Adenine nucleotide alpha hydrolases-like superfamily protein
6_2	SMEL3Ch06:1..108971373:92754825-92762549	Solyc06g060370	EamA-like transporter family protein
6_2	SMEL3Ch06:1..108971373:92820637-92836535	Solyc06g060380	ARM repeat superfamily protein
6_2	SMEL3Ch06:1..108971373:92874781-92889176	Solyc06g060390	SET domain group 37
6_2	SMEL3Ch06:1..108971373:92890186-92892349	Solyc06g060400	Ribosomal protein L23/L15e family protein
6_2	SMEL3Ch06:1..108971373:92916736-92919102	Solyc06g060410	Histone H3 K4-specific methyltransferase SET7/9 family protein
6_2	SMEL3Ch06:1..108971373:92922547-92938240	Solyc12g062525
6_2	SMEL3Ch06:1..108971373:92940041-92941918	Solyc06g060430	emp24/gp25L/p24 family/GOLD family protein
6_2	SMEL3Ch06:1..108971373:93004803-93009919	Solyc06g060460	0
6_2	SMEL3Ch06:1..108971373:93026849-93027550	Solyc06g060470	MAP kinase substrate 1
6_2	SMEL3Ch06:1..108971373:93068878-93069762	Solyc06g060480	C2H2-like zinc finger protein
6_2	SMEL3Ch06:1..108971373:93077197-93082589	Solyc06g060490	VIRE2-interacting protein 1
6_2	SMEL3Ch06:1..108971373:93096279-93096932	Solyc06g060500	Predicted AT-hook DNA-binding family protein
6_2	SMEL3Ch06:1..108971373:93188865-93191607	Solyc06g060510	Protein of unknown function (DUF1191)
6_2	SMEL3Ch06:1..108971373:93208407-93209870	Solyc06g060530	MATE efflux family protein
6_2	SMEL3Ch06:1..108971373:93217433-93225248	Solyc06g060550	Cornichon family protein
6_2	SMEL3Ch06:1..108971373:93243358-93244794	Solyc06g060560	0
6_2	SMEL3Ch06:1..108971373:93262063-93263405	Solyc06g060570	0
6_2	SMEL3Ch06:1..108971373:93271499-93274847	Solyc06g060590	Nodulin MtN3 family protein
6_2	SMEL3Ch06:1..108971373:93323455-93326276	Solyc06g060600	Haloacid dehalogenase-like hydrolase (HAD) superfamily protein
6_2	SMEL3Ch06:1..108971373:93338150-93345175	Solyc06g060610	Flavin-binding monooxygenase family protein
6_2	SMEL3Ch06:1..108971373:93365370-93369616	Solyc06g060620	nitrate transporter 1.1
6_2	SMEL3Ch06:1..108971373:93371248-93374062	Solyc06g060630	cation/hydrogen exchanger 15
6_2	SMEL3Ch06:1..108971373:93375026-93375439	Solyc06g060640	Bifunctional inhibitor/lipid-transfer protein/seed storage 2S albumin superfamily protein
6_2	SMEL3Ch06:1..108971373:93401710-93403746	Solyc06g060660	0
6_2	SMEL3Ch06:1..108971373:93477938-93484744	Solyc06g060710	Nucleotide-diphospho-sugar transferases superfamily protein
6_2	SMEL3Ch06:1..108971373:93487206-93492721	Solyc06g060730	0
6_2	SMEL3Ch06:1..108971373:93521833-93522753	Solyc06g060740	C2H2-like zinc finger protein
6_2	SMEL3Ch06:1..108971373:93529339-93543716	Solyc06g060750	O-fucosyltransferase family protein
6_2	SMEL3Ch06:1..108971373:93548861-93550432	Solyc06g060760	tonoplast intrinsic protein 2;3
6_2	SMEL3Ch06:1..108971373:93550932-93556014	Solyc06g060770	formyltetrahydrofolate deformylase, putative
6_2	SMEL3Ch06:1..108971373:93565067-93565213	Solyc06g060780	phosphatidylserine decarboxylase 1
6_2	SMEL3Ch06:1..108971373:93575959-93579041	Solyc06g060690	Protein kinase superfamily protein
6_2	SMEL3Ch06:1..108971373:93582459-93583232	Solyc06g060790	Aconitase/3-isopropylmalate dehydratase protein
6_2	SMEL3Ch06:1..108971373:93592327-93599486	Solyc06g060800	2-oxoglutarate (2OG) and Fe(II)-dependent oxygenase superfamily protein
6_2	SMEL3Ch06:1..108971373:93602393-93604199	Solyc08g042100	ARM repeat superfamily protein
6_2	SMEL3Ch06:1..108971373:93612243-93616864	Solyc06g060810	Undecaprenyl pyrophosphate synthetase family protein
6_2	SMEL3Ch06:1..108971373:93642906-93643970	Solyc06g060820	hydroxyproline-rich glycoprotein family protein
6_2	SMEL3Ch06:1..108971373:93647081-93650722	Solyc06g060830	Homeobox-leucine zipper protein 4 (HB-4) / HD-ZIP protein
6_2	SMEL3Ch06:1..108971373:93680493-93681629	Solyc00g500329
6_2	SMEL3Ch06:1..108971373:93684704-93685108	Solyc06g060840	oleosin3
6_2	SMEL3Ch06:1..108971373:93685205-93692053	Solyc06g060850	ubiquitin C-terminal hydrolase 3
6_2	SMEL3Ch06:1..108971373:93708842-93710413	Solyc06g060870	alpha/beta-Hydrolases superfamily protein
6_2	SMEL3Ch06:1..108971373:93732423-93735965	Solyc08g078070	RAS 5
6_2	SMEL3Ch06:1..108971373:93808499-93812785	Solyc06g060880	FAD/NAD(P)-binding oxidoreductase family protein
6_2	SMEL3Ch06:1..108971373:93814472-93819123	Solyc06g060890	0
6_2	SMEL3Ch06:1..108971373:93819739-93820044	Solyc06g060900	0
6_2	SMEL3Ch06:1..108971373:93832388-93836285	Solyc06g060910	Major facilitator superfamily protein
6_2	SMEL3Ch06:1..108971373:93866385-93873129	Solyc06g060920	0
6_2	SMEL3Ch06:1..108971373:93874694-93881710	Solyc06g060940	GATA transcription factor 26
6_2	SMEL3Ch06:1..108971373:93882583-93883542	Solyc06g060950	0
6_2	SMEL3Ch06:1..108971373:93885425-93888890	Solyc00g500332
6_2	SMEL3Ch06:1..108971373:93927527-93929233	Solyc01g095770	cyclic nucleotide gated channel 1
6_2	SMEL3Ch06:1..108971373:93946216-93949413	Solyc06g060960	SU(VAR)3-9 homolog 5
6_2	SMEL3Ch06:1..108971373:93952916-93953843	Solyc06g060970	expansin-like B1
6_2	SMEL3Ch06:1..108971373:93971010-93983756	Solyc00g500212
6_2	SMEL3Ch06:1..108971373:93987810-93991957	Solyc06g060990	0
6_2	SMEL3Ch06:1..108971373:93997474-94007666	Solyc06g061000	casein kinase II beta subunit 4
6_2	SMEL3Ch06:1..108971373:94032022-94033530	Solyc06g061010	Protein of unknown function (DUF581)
6_2	SMEL3Ch06:1..108971373:94162149-94164170	Solyc06g061020	SBP (S-ribonuclease binding protein) family protein
6_2	SMEL3Ch06:1..108971373:94170034-94173244	Solyc06g061027
6_2	SMEL3Ch06:1..108971373:94295571-94297962	Solyc06g061040	phosphoribosyl pyrophosphate (PRPP) synthase 2
6_2	SMEL3Ch06:1..108971373:94303723-94308350	Solyc06g061030	CheY-like two-component responsive regulator family protein
6_2	SMEL3Ch06:1..108971373:94378415-94380968	Solyc06g061050	tobamovirus multiplication 2B
6_2	SMEL3Ch06:1..108971373:94390606-94393847	Solyc08g007050	ent-kaurenoic acid hydroxylase 2
6_2	SMEL3Ch06:1..108971373:94393847-94395624	Solyc06g061070	Single hybrid motif superfamily protein
6_2	SMEL3Ch06:1..108971373:94411191-94411646	Solyc10g054203
6_2	SMEL3Ch06:1..108971373:94419116-94421555	Solyc06g061080	NAC domain containing protein 71
6_2	SMEL3Ch06:1..108971373:94425754-94427163	Solyc06g061090	0
6_2	SMEL3Ch06:1..108971373:94429598-94434677	Solyc06g061100	aluminum-activated, malate transporter 12
6_2	SMEL3Ch06:1..108971373:94436943-94438513	Solyc06g061110	Late embryogenesis abundant protein, group 1 protein
6_2	SMEL3Ch06:1..108971373:94463190-94469241	Solyc06g061120	SAC3/GANP/Nin1/mts3/eIF-3 p25 family
6_2	SMEL3Ch06:1..108971373:94470991-94481214	Solyc06g061130	0
6_2	SMEL3Ch06:1..108971373:94486143-94503889	Solyc06g061150	Clathrin adaptor complexes medium subunit family protein
6_2	SMEL3Ch06:1..108971373:94521984-94522541	Solyc06g061160	C2H2 and C2HC zinc fingers superfamily protein
6_2	SMEL3Ch06:1..108971373:94528182-94536310	Solyc06g061170	Mitochondrial substrate carrier family protein
6_2	SMEL3Ch06:1..108971373:94546874-94547515	Solyc06g061180	Polyketide cyclase/dehydrase and lipid transport superfamily protein
6_2	SMEL3Ch06:1..108971373:94577578-94578537	Solyc06g061200	0
6_2	SMEL3Ch06:1..108971373:94587581-94591262	Solyc06g061210	fucosyltransferase 1
6_2	SMEL3Ch06:1..108971373:94652207-94652870	Solyc06g061230	0
6_2	SMEL3Ch06:1..108971373:94828354-94830055	Solyc06g061240	PLATZ transcription factor family protein
6_2	SMEL3Ch06:1..108971373:94845408-94847391	Solyc06g060880	FAD/NAD(P)-binding oxidoreductase family protein
6_2	SMEL3Ch06:1..108971373:94870724-94871800	Solyc06g061250	PLATZ transcription factor family protein
6_2	SMEL3Ch06:1..108971373:94879219-94879503	Solyc00g094550	0
6_2	SMEL3Ch06:1..108971373:94883037-94885928	Solyc06g061280	NAD(P)-binding Rossmann-fold superfamily protein
6_2	SMEL3Ch06:1..108971373:94903766-94905166	Solyc06g062290	UDP-glycosyltransferase 73B4
6_2	SMEL3Ch06:1..108971373:94923074-94924564	Solyc06g062330	UDP-glycosyltransferase 73B4
6_2	SMEL3Ch06:1..108971373:94928744-94933799	Solyc11g069370	P-loop containing nucleoside triphosphate hydrolases superfamily protein
6_2	SMEL3Ch06:1..108971373:94937514-94942797	Solyc06g062360	Syntaxin/t-SNARE family protein
6_2	SMEL3Ch06:1..108971373:94958669-94962854	Solyc06g066400	dolichol phosphate-mannose biosynthesis regulatory protein-related
6_2	SMEL3Ch06:1..108971373:94963559-94965297	Solyc06g066390	Integrase-type DNA-binding superfamily protein
6_2	SMEL3Ch06:1..108971373:94968539-94971377	Solyc06g066380	Tetratricopeptide repeat (TPR)-like superfamily protein
6_2	SMEL3Ch06:1..108971373:94973149-94975935	Solyc06g066370	WRKY DNA-binding protein 33
6_2	SMEL3Ch06:1..108971373:94977426-94977545	Solyc06g066160	pinoresinol reductase 1
6_2	SMEL3Ch06:1..108971373:94993995-95001297	Solyc06g066340	Homeodomain-like superfamily protein
6_2	SMEL3Ch06:1..108971373:95030635-95035558	Solyc06g066320	Transcription elongation factor (TFIIS) family protein
6_2	SMEL3Ch06:1..108971373:95037538-95046212	Solyc06g066310	GHMP kinase family protein
6_2	SMEL3Ch06:1..108971373:95056325-95057728	Solyc06g066300	diphthamide synthesis DPH2 family protein
6_2	SMEL3Ch06:1..108971373:95064542-95066014	Solyc08g075240	Long-chain fatty alcohol dehydrogenase family protein
6_2	SMEL3Ch06:1..108971373:95067969-95068427	Solyc02g078330	Tetratricopeptide repeat (TPR)-like superfamily protein
6_2	SMEL3Ch06:1..108971373:95167181-95169228	Solyc06g066240	cytochrome P450, family 71, subfamily B, polypeptide 37
6_2	SMEL3Ch06:1..108971373:95244230-95245455	Solyc09g060110	Leucine-rich repeat protein kinase family protein
6_2	SMEL3Ch06:1..108971373:95308707-95311504	Solyc06g066160	pinoresinol reductase 1
6_2	SMEL3Ch06:1..108971373:95336204-95343829	Solyc06g066180	Homeodomain-like superfamily protein
6_2	SMEL3Ch06:1..108971373:95362446-95367620	Solyc06g066190	Ribosomal protein L35
6_2	SMEL3Ch06:1..108971373:95368728-95369451	Solyc06g065790	mitogen-activated protein kinase kinase kinase 20
6_2	SMEL3Ch06:1..108971373:95370025-95373179	Solyc06g066120	glycosyl hydrolase 9A4
6_2	SMEL3Ch06:1..108971373:95376077-95376508	Solyc06g066110	Protein of unknown function (DUF1677)
6_2	SMEL3Ch06:1..108971373:95385026-95388444	Solyc06g066100	Alba DNA/RNA-binding protein
6_2	SMEL3Ch06:1..108971373:95393560-95403816	Solyc06g066090	AFG1-like ATPase family protein
6_2	SMEL3Ch06:1..108971373:95404739-95406574	Solyc06g066080	Tetratricopeptide repeat (TPR)-like superfamily protein
6_2	SMEL3Ch06:1..108971373:95408184-95409236	Solyc06g066070	Nucleotide-sugar transporter family protein
6_2	SMEL3Ch06:1..108971373:95412753-95422207	Solyc06g066060	DEAD/DEAH box RNA helicase family protein
6_2	SMEL3Ch06:1..108971373:95427923-95434574	Solyc06g066050	0
6_2	SMEL3Ch06:1..108971373:95437622-95439265	Solyc06g076170	O-Glycosyl hydrolases family 17 protein
6_2	SMEL3Ch06:1..108971373:95452538-95452823	Solyc06g054230	0
6_2	SMEL3Ch06:1..108971373:95454174-95460150	Solyc09g090445	Mannose-binding lectin superfamily protein
6_2	SMEL3Ch06:1..108971373:95464357-95466492	Solyc05g009710	phytochrome and flowering time regulatory protein (PFT1)
6_2	SMEL3Ch06:1..108971373:95488265-95489014	Solyc06g049010	EIN3-binding F box protein 1
6_2	SMEL3Ch06:1..108971373:95495956-95502230	Solyc06g066030	TPX2 (targeting protein for Xklp2) protein family
6_2	SMEL3Ch06:1..108971373:95512438-95514253	Solyc06g066020	indole-3-acetic acid inducible 29
6_2	SMEL3Ch06:1..108971373:95528505-95531463	Solyc06g066010	Ubiquitin-like superfamily protein
6_2	SMEL3Ch06:1..108971373:95533150-95535927	Solyc06g066000	ATPase, F0 complex, subunit B/B\', bacterial/chloroplast
6_2	SMEL3Ch06:1..108971373:95541995-95545632	Solyc06g066100	Alba DNA/RNA-binding protein
6_2	SMEL3Ch06:1..108971373:95547945-95548331	Solyc06g065970	Bifunctional inhibitor/lipid-transfer protein/seed storage 2S albumin superfamily protein
6_2	SMEL3Ch06:1..108971373:95562789-95564225	Solyc07g043050	UDP-glucosyl transferase 71D1
6_2	SMEL3Ch06:1..108971373:95580616-95581098	Solyc10g050900	AGAMOUS-like 57
6_2	SMEL3Ch06:1..108971373:95587426-95592585	Solyc06g065950	vesicle-associated membrane protein 711
6_2	SMEL3Ch06:1..108971373:95595105-95598781	Solyc06g065930	Protein of unknown function (DUF2012)
6_2	SMEL3Ch06:1..108971373:95618874-95623628	Solyc06g065920	Protein phosphatase 2C family protein
6_2	SMEL3Ch06:1..108971373:95624476-95629226	Solyc06g065910	Octicosapeptide/Phox/Bem1p (PB1) domain-containing protein / tetratricopeptide repeat (TPR)-containing protein
6_2	SMEL3Ch06:1..108971373:95635826-95636440	Solyc06g065900	serine-rich protein-related
6_2	SMEL3Ch06:1..108971373:95651127-95655580	Solyc06g065870	0
6_2	SMEL3Ch06:1..108971373:95662833-95665424	Solyc06g065850	SPFH/Band 7/PHB domain-containing membrane-associated protein family
6_2	SMEL3Ch06:1..108971373:95666096-95683311	Solyc06g065840	TRS120
6_2	SMEL3Ch06:1..108971373:95684212-95686188	Solyc06g065830	Endomembrane protein 70 protein family
6_2	SMEL3Ch06:1..108971373:95695553-95698414	Solyc06g150128
6_2	SMEL3Ch06:1..108971373:95705305-95706565	Solyc06g065820	Integrase-type DNA-binding superfamily protein
6_2	SMEL3Ch06:1..108971373:95721956-95722594	Solyc05g010817
6_2	SMEL3Ch06:1..108971373:95733133-95734424	Solyc06g065800	Mitochondrial glycoprotein family protein
6_2	SMEL3Ch06:1..108971373:95736016-95736234	Solyc06g065790	mitogen-activated protein kinase kinase kinase 20
6_2	SMEL3Ch06:1..108971373:95740971-95744394	Solyc06g065800	Mitochondrial glycoprotein family protein
6_2	SMEL3Ch06:1..108971373:95744823-95745815	Solyc06g065790	mitogen-activated protein kinase kinase kinase 20
6_2	SMEL3Ch06:1..108971373:95748230-95755105	Solyc06g065740	golgi snare 11
6_2	SMEL3Ch06:1..108971373:95757053-95775681	Solyc06g065730	chromatin remodeling factor CHD3 (PICKLE)
6_2	SMEL3Ch06:1..108971373:95777066-95778434	Solyc04g079450	Serine protease inhibitor (SERPIN) family protein
6_2	SMEL3Ch06:1..108971373:95778723-95779428	Solyc01g080240	mitogen-activated protein kinase 16
6_2	SMEL3Ch06:1..108971373:95785897-95806335	Solyc06g065730	chromatin remodeling factor CHD3 (PICKLE)
6_2	SMEL3Ch06:1..108971373:95812996-95815701	Solyc06g065720	DOMON domain-containing protein / dopamine beta-monooxygenase N-terminal domain-containing protein
6_2	SMEL3Ch06:1..108971373:96094527-96107237	Solyc02g090740	MATE efflux family protein
6_2	SMEL3Ch06:1..108971373:96118202-96118624	Solyc10g150146
6_2	SMEL3Ch06:1..108971373:96168690-96172163	Solyc06g064850	P-loop containing nucleoside triphosphate hydrolases superfamily protein
6_2	SMEL3Ch06:1..108971373:96172459-96181023	Solyc06g064840	K-box region and MADS-box transcription factor family protein
6_2	SMEL3Ch06:1..108971373:96191766-96201465	Solyc06g064830	transducin family protein / WD-40 repeat family protein
6_2	SMEL3Ch06:1..108971373:96207927-96210592	Solyc06g064820	GDSL-like Lipase/Acylhydrolase superfamily protein
6_2	SMEL3Ch06:1..108971373:96211937-96217546	Solyc06g064810	0
6_2	SMEL3Ch06:1..108971373:96218532-96221661	Solyc06g064800	Protein of unknown function (DUF579)
6_2	SMEL3Ch06:1..108971373:96301012-96302100	Solyc06g064710	0
6_2	SMEL3Ch06:1..108971373:96311462-96316914	Solyc06g064660	Protein kinase superfamily protein
6_2	SMEL3Ch06:1..108971373:96319258-96322386	Solyc06g064650	hydroxysteroid dehydrogenase 5
6_2	SMEL3Ch06:1..108971373:96322773-96334513	Solyc06g064640	alpha/beta-Hydrolases superfamily protein
6_2	SMEL3Ch06:1..108971373:96341441-96343988	Solyc06g064630	Ribosomal protein L23/L15e family protein
6_2	SMEL3Ch06:1..108971373:96346107-96360788	Solyc06g064620	beta-fructofuranosidase 5
6_2	SMEL3Ch06:1..108971373:96366105-96366425	Solyc06g064610	0
6_2	SMEL3Ch06:1..108971373:96369136-96370971	Solyc06g064600	Pentatricopeptide repeat (PPR) superfamily protein
6_2	SMEL3Ch06:1..108971373:96383837-96385370	Solyc06g064590	basic helix-loop-helix (bHLH) DNA-binding superfamily protein
6_2	SMEL3Ch06:1..108971373:96391448-96394061	Solyc06g064580	basic helix-loop-helix (bHLH) DNA-binding superfamily protein
6_2	SMEL3Ch06:1..108971373:96400877-96407400	Solyc06g064570	SNARE associated Golgi protein family
6_2	SMEL3Ch06:1..108971373:96410955-96413582	Solyc06g064560	0
6_2	SMEL3Ch06:1..108971373:96414431-96427305	Solyc06g064550	aspartate kinase-homoserine dehydrogenase i
6_2	SMEL3Ch06:1..108971373:96435386-96436314	Solyc06g064540	LOB domain-containing protein 24
6_2	SMEL3Ch06:1..108971373:96440596-96442483	Solyc06g150126
6_2	SMEL3Ch06:1..108971373:96448938-96450670	Solyc06g064537
6_2	SMEL3Ch06:1..108971373:96481608-96484404	Solyc06g064520	Glycosyl hydrolase superfamily protein
6_2	SMEL3Ch06:1..108971373:96535632-96536829	Solyc06g064500	O-methyltransferase 1
6_2	SMEL3Ch06:1..108971373:96557356-96561448	Solyc06g064490
6_2	SMEL3Ch06:1..108971373:96566306-96569016	Solyc01g097760	Ribosomal protein L7Ae/L30e/S12e/Gadd45 family protein
6_2	SMEL3Ch06:1..108971373:96571081-96576281	Solyc06g064450	0
6_2	SMEL3Ch06:1..108971373:96585370-96589170	Solyc06g064440	RING/U-box superfamily protein
6_2	SMEL3Ch06:1..108971373:96591486-96592949	Solyc06g064430	SNARE-like superfamily protein
6_2	SMEL3Ch06:1..108971373:96605286-96608963	Solyc06g063430	NAC domain containing protein 70
6_2	SMEL3Ch06:1..108971373:96610759-96636548	Solyc06g063420	tetratricopeptide repeat (TPR)-containing protein
6_2	SMEL3Ch06:1..108971373:96638959-96652771	Solyc06g063410	ATP-dependent Clp protease
6_2	SMEL3Ch06:1..108971373:96655758-96656898	Solyc00g500280
6_2	SMEL3Ch06:1..108971373:96687837-96690548	Solyc10g078220	cytochrome P450, family 98, subfamily A, polypeptide 3
6_2	SMEL3Ch06:1..108971373:96705388-96707596	Solyc06g063370	light harvesting complex of photosystem II 5
6_2	SMEL3Ch06:1..108971373:96708796-96719486	Solyc06g063360	STRUBBELIG-receptor family 5
6_2	SMEL3Ch06:1..108971373:96729064-96734111	Solyc06g063340	Protein of unknown function (DUF1666)
6_2	SMEL3Ch06:1..108971373:96739660-96742170	Solyc06g063320	0
6_2	SMEL3Ch06:1..108971373:96745377-96748227	Solyc06g063310	0
6_2	SMEL3Ch06:1..108971373:96748408-96749495	Solyc06g063300	0
6_2	SMEL3Ch06:1..108971373:96757320-96763162	Solyc06g063290	Pyridoxamine 5\'-phosphate oxidase family protein
6_2	SMEL3Ch06:1..108971373:96766687-96767475	Solyc06g063280	B-box 32
6_2	SMEL3Ch06:1..108971373:96802097-96802339	Solyc02g090740	MATE efflux family protein
6_2	SMEL3Ch06:1..108971373:96837562-96841151	Solyc06g049010	EIN3-binding F box protein 1
6_2	SMEL3Ch06:1..108971373:96842314-96857496	Solyc06g065700	TBP-associated factor 5
6_2	SMEL3Ch06:1..108971373:96895772-96900948	Solyc06g065690	Protein phosphatase 2A regulatory B subunit family protein
6_2	SMEL3Ch06:1..108971373:96905369-96913648	Solyc06g065680	cyclin a2;1
6_2	SMEL3Ch06:1..108971373:96939523-96949745	Solyc06g065670	pleiotropic drug resistance 4
6_2	SMEL3Ch06:1..108971373:96949853-96950800	Solyc06g065660	mitogen-activated protein kinase kinase kinase 20
6_2	SMEL3Ch06:1..108971373:96956919-96957578	Solyc06g065510	Pentatricopeptide repeat (PPR) superfamily protein
6_2	SMEL3Ch06:1..108971373:96959477-96960433	Solyc06g065660	mitogen-activated protein kinase kinase kinase 20
6_2	SMEL3Ch06:1..108971373:96962281-96972424	Solyc06g065510	Pentatricopeptide repeat (PPR) superfamily protein
6_2	SMEL3Ch06:1..108971373:96972920-96982427	Solyc06g065650	TIFY domain protein 8
6_2	SMEL3Ch06:1..108971373:96997513-97011432	Solyc06g065640	LisH dimerisation motif;WD40/YVTN repeat-like-containing domain
6_2	SMEL3Ch06:1..108971373:97070961-97073731	Solyc06g065630	Flavin-binding monooxygenase family protein
6_2	SMEL3Ch06:1..108971373:97101793-97110786	Solyc06g065620	0
6_2	SMEL3Ch06:1..108971373:97111782-97117375	Solyc06g065610	DNA-binding protein phosphatase 1
6_2	SMEL3Ch06:1..108971373:97121343-97121696	Solyc06g065600	Bifunctional inhibitor/lipid-transfer protein/seed storage 2S albumin superfamily protein
6_2	SMEL3Ch06:1..108971373:97124655-97126960	Solyc06g065590	Ribosomal protein L18ae/LX family protein
6_2	SMEL3Ch06:1..108971373:97127522-97139481	Solyc06g065580	uridine kinase/uracil phosphoribosyltransferase 1
6_2	SMEL3Ch06:1..108971373:97140849-97145316	Solyc06g065570	Acyl-CoA N-acyltransferases (NAT) superfamily protein
6_2	SMEL3Ch06:1..108971373:97159140-97160678	Solyc06g065560	3-ketoacyl-CoA synthase 11
6_2	SMEL3Ch06:1..108971373:97173603-97183108	Solyc06g065550	0
6_2	SMEL3Ch06:1..108971373:97198342-97208259	Solyc06g065540	FORMS APLOID AND BINUCLEATE CELLS 1A
6_2	SMEL3Ch06:1..108971373:97211532-97211957	Solyc10g048190	0
6_2	SMEL3Ch06:1..108971373:97222140-97229080	Solyc06g065530	GDSL-like Lipase/Acylhydrolase superfamily protein
6_2	SMEL3Ch06:1..108971373:97231618-97240657	Solyc06g065520	TCP-1/cpn60 chaperonin family protein
6_2	SMEL3Ch06:1..108971373:97249114-97252481	Solyc06g065510	Pentatricopeptide repeat (PPR) superfamily protein
6_2	SMEL3Ch06:1..108971373:97255284-97256240	Solyc06g065660	mitogen-activated protein kinase kinase kinase 20
6_2	SMEL3Ch06:1..108971373:97259782-97262499	Solyc06g065670	pleiotropic drug resistance 4
6_2	SMEL3Ch06:1..108971373:97269033-97277272	Solyc06g065500	proteinaceous RNase P 1
6_2	SMEL3Ch06:1..108971373:97279974-97284109	Solyc06g065490	Mog1/PsbP/DUF1795-like photosystem II reaction center PsbP family protein
6_2	SMEL3Ch06:1..108971373:97285633-97294654	Solyc06g065480	protein tyrosine phosphatase 1
6_2	SMEL3Ch06:1..108971373:97297172-97302793	Solyc06g065470	Protein of unknown function (DUF668)
6_2	SMEL3Ch06:1..108971373:97304936-97318282	Solyc06g065460
6_2	SMEL3Ch06:1..108971373:97319087-97320708	Solyc06g065450	forkhead-associated (FHA) domain-containing protein
6_2	SMEL3Ch06:1..108971373:97325108-97330444	Solyc06g065440	C2H2 and C2HC zinc fingers superfamily protein
6_2	SMEL3Ch06:1..108971373:97332931-97336105	Solyc06g065430	cytochrome P450, family 716, subfamily A, polypeptide 1
6_2	SMEL3Ch06:1..108971373:97342622-97345016	Solyc06g065420	cytochrome P450, family 716, subfamily A, polypeptide 1
6_2	SMEL3Ch06:1..108971373:97346610-97350523	Solyc06g065410	vascular related NAC-domain protein 7
6_2	SMEL3Ch06:1..108971373:97372850-97378965	Solyc06g065400	SNARE associated Golgi protein family
6_2	SMEL3Ch06:1..108971373:97379191-97382323	Solyc06g065390	Ribosomal protein L21
6_2	SMEL3Ch06:1..108971373:97383223-97387527	Solyc06g065380	calcium-dependent protein kinase 4
6_2	SMEL3Ch06:1..108971373:97391222-97395537	Solyc06g065370	Proteinase inhibitor, propeptide
6_2	SMEL3Ch06:1..108971373:97396651-97425164	Solyc06g065360	0
6_2	SMEL3Ch06:1..108971373:97470303-97470983	Solyc06g065340	0
6_2	SMEL3Ch06:1..108971373:97496728-97500270	Solyc07g150124
6_2	SMEL3Ch06:1..108971373:97511769-97517891	Solyc06g065330	Protease-associated (PA) RING/U-box zinc finger family protein
6_2	SMEL3Ch06:1..108971373:97518132-97523019	Solyc06g065320	PDI-like 5-2
6_2	SMEL3Ch06:1..108971373:97526554-97531109	Solyc06g065310	Biotin/lipoate A/B protein ligase family
6_2	SMEL3Ch06:1..108971373:97541314-97543699	Solyc06g065290	inhibitor-3
6_2	SMEL3Ch06:1..108971373:97548489-97553418	Solyc06g065270	adenosine monophosphate kinase
6_2	SMEL3Ch06:1..108971373:97553703-97558270	Solyc06g065260	Leucine-rich receptor-like protein kinase family protein
6_2	SMEL3Ch06:1..108971373:97592935-97599373	Solyc06g065240	fucosyltransferase 13
6_2	SMEL3Ch06:1..108971373:97600265-97603732	Solyc06g065230	Acyl-CoA N-acyltransferases (NAT) superfamily protein
6_2	SMEL3Ch06:1..108971373:97612294-97612590	Solyc06g065220	SAUR-like auxin-responsive protein family
6_2	SMEL3Ch06:1..108971373:97616299-97625439	Solyc02g021140	Fe superoxide dismutase 3
6_2	SMEL3Ch06:1..108971373:97634003-97634335	Solyc08g077280	0
6_2	SMEL3Ch06:1..108971373:97636696-97644017	Solyc06g065210	cytosolic invertase 2
6_2	SMEL3Ch06:1..108971373:97648064-97652374	Solyc06g065200	0
6_2	SMEL3Ch06:1..108971373:97658581-97659555	Solyc06g065190	TCP family transcription factor
6_2	SMEL3Ch06:1..108971373:97664536-97667146	Solyc06g065180	0
6_2	SMEL3Ch06:1..108971373:97670057-97671114	Solyc06g065170	vacuolar protein sorting 11
6_2	SMEL3Ch06:1..108971373:97693888-97697972	Solyc06g065120	disease resistance protein (TIR-NBS-LRR class)
6_2	SMEL3Ch06:1..108971373:97766783-97768846	Solyc06g065100	myb domain protein 4
6_2	SMEL3Ch06:1..108971373:97778398-97779028	Solyc06g065077
6_2	SMEL3Ch06:1..108971373:97780792-97781131	Solyc06g065073
6_2	SMEL3Ch06:1..108971373:97790856-97798060	Solyc11g067280	myb-like HTH transcriptional regulator family protein
6_2	SMEL3Ch06:1..108971373:97862775-97863885	Solyc03g112680	Leucine-rich repeat transmembrane protein kinase
6_2	SMEL3Ch06:1..108971373:97889548-97891152	Solyc06g065060	FAD-binding Berberine family protein
6_2	SMEL3Ch06:1..108971373:97948146-97950387	Solyc06g065050	late embryogenesis abundant domain-containing protein / LEA domain-containing protein
6_2	SMEL3Ch06:1..108971373:97961406-97965959	Solyc06g065040	basic helix-loop-helix (bHLH) DNA-binding superfamily protein
6_2	SMEL3Ch06:1..108971373:97973235-97981330	Solyc06g065030	transmembrane nine 1
6_2	SMEL3Ch06:1..108971373:97982744-97991740	Solyc06g065020	Major facilitator superfamily protein
6_2	SMEL3Ch06:1..108971373:97992520-98002502	Solyc06g065010	GDSL lipase 1
6_2	SMEL3Ch06:1..108971373:98030661-98032274	Solyc10g049370	Plant invertase/pectin methylesterase inhibitor superfamily
6_2	SMEL3Ch06:1..108971373:98032756-98033352	Solyc11g007980	cytochrome P450, family 71, subfamily B, polypeptide 34
6_2	SMEL3Ch06:1..108971373:98036515-98039320	Solyc06g064940	PATELLIN 2
6_2	SMEL3Ch06:1..108971373:98045975-98048326	Solyc06g064930	P-loop containing nucleoside triphosphate hydrolases superfamily protein
6_2	SMEL3Ch06:1..108971373:98058434-98064506	Solyc06g064910	T-complex protein 11
6_2	SMEL3Ch06:1..108971373:98084748-98087258	Solyc06g064537
6_2	SMEL3Ch06:1..108971373:98096855-98097153	Solyc05g047610	DHHC-type zinc finger family protein
6_2	SMEL3Ch06:1..108971373:98099170-98099835	Solyc01g106710	AGAMOUS-like 62
6_2	SMEL3Ch06:1..108971373:98102030-98102617	Solyc01g106720	AGAMOUS-like 62
6_2	SMEL3Ch06:1..108971373:98105165-98105943	Solyc11g062410	CBL-interacting protein kinase 3
6_2	SMEL3Ch06:1..108971373:98109427-98112641	Solyc05g008650	NB-ARC domain-containing disease resistance protein
6_2	SMEL3Ch06:1..108971373:98382019-98387857	Solyc06g066580	basic helix-loop-helix (bHLH) DNA-binding superfamily protein
6_2	SMEL3Ch06:1..108971373:98393069-98399919	Solyc06g066570	Pex2/Pex12 N-terminal domain-containing protein / zinc finger (C3HC4-type RING finger) family protein
6_2	SMEL3Ch06:1..108971373:98406515-98408098	Solyc06g066560	delta tonoplast integral protein
6_2	SMEL3Ch06:1..108971373:98409075-98421111	Solyc06g066550	LETM1-like protein
6_2	SMEL3Ch06:1..108971373:98437560-98438114	Solyc06g066540	Integrase-type DNA-binding superfamily protein
6_2	SMEL3Ch06:1..108971373:98449092-98449667	Solyc06g066530	Protein of unknown function (DUF1677)
6_2	SMEL3Ch06:1..108971373:98457972-98459469	Solyc11g007280	pleiotropic drug resistance 6
6_2	SMEL3Ch06:1..108971373:98467242-98467909	Solyc06g066520	0
6_2	SMEL3Ch06:1..108971373:98470847-98471509	Solyc06g066500	0
6_2	SMEL3Ch06:1..108971373:98484352-98485026	Solyc06g066520	0
6_2	SMEL3Ch06:1..108971373:98494844-98495506	Solyc06g066500	0
6_2	SMEL3Ch06:1..108971373:98532101-98541201	Solyc06g066470	poly(A) polymerase 2
6_2	SMEL3Ch06:1..108971373:98542925-98547706	Solyc06g066440	hexokinase 2
6_2	SMEL3Ch06:1..108971373:98553567-98555540	Solyc06g066430	IQ-domain 26
6_2	SMEL3Ch06:1..108971373:98564414-98565319	Solyc06g066420	oxidative stress 3
6_2	SMEL3Ch06:1..108971373:98567376-98568905	Solyc06g066410	profilin 5
6_2	SMEL3Ch06:1..108971373:98573365-98576606	Solyc06g062370	HAD superfamily, subfamily IIIB acid phosphatase
6_2	SMEL3Ch06:1..108971373:98590120-98596710	Solyc06g062380	HAD superfamily, subfamily IIIB acid phosphatase
6_2	SMEL3Ch06:1..108971373:98607028-98610442	Solyc06g062400	actin binding protein family
6_2	SMEL3Ch06:1..108971373:98613428-98613843	Solyc06g062420	0
6_2	SMEL3Ch06:1..108971373:98617083-98619445	Solyc06g062430	myo-inositol oxygenase 1
6_2	SMEL3Ch06:1..108971373:98624373-98625395	Solyc06g062440	NB-ARC domain-containing disease resistance protein
6_2	SMEL3Ch06:1..108971373:98642844-98644653	Solyc06g062450	Leucine-rich repeat transmembrane protein kinase protein
6_2	SMEL3Ch06:1..108971373:98646293-98648205	Solyc06g062460	basic helix-loop-helix (bHLH) DNA-binding superfamily protein
6_2	SMEL3Ch06:1..108971373:98662862-98663889	Solyc05g014650
6_2	SMEL3Ch06:1..108971373:98670100-98673975	Solyc06g062480	hydroxyproline-rich glycoprotein family protein
6_2	SMEL3Ch06:1..108971373:98674560-98675901	Solyc06g062490	Core-2/I-branching beta-1,6-N-acetylglucosaminyltransferase family protein
6_2	SMEL3Ch06:1..108971373:98681573-98683936	Solyc06g062500	Ribosomal L28e protein family
6_2	SMEL3Ch06:1..108971373:98685199-98686383	Solyc06g062510	vacuolar protein sorting 46.1
6_2	SMEL3Ch06:1..108971373:98699093-98699641	Solyc06g062520	DOF zinc finger protein 1
6_2	SMEL3Ch06:1..108971373:98717280-98729512	Solyc06g062530	Protein phosphatase 2A, regulatory subunit PR55
6_2	SMEL3Ch06:1..108971373:98745705-98747093	Solyc06g062560	Pyridoxal phosphate phosphatase-related protein
6_2	SMEL3Ch06:1..108971373:98748713-98759072	Solyc06g062540	phosphate starvation-induced gene 2
6_2	SMEL3Ch06:1..108971373:98777138-98784807	Solyc06g062580	beta galactosidase 1
6_2	SMEL3Ch06:1..108971373:98785555-98789326	Solyc06g062590	transmembrane nine 7
6_2	SMEL3Ch06:1..108971373:98822291-98827643	Solyc06g062600	Glucose-methanol-choline (GMC) oxidoreductase family protein
6_2	SMEL3Ch06:1..108971373:98834048-98836756	Solyc06g062610	Pentatricopeptide repeat (PPR-like) superfamily protein
6_2	SMEL3Ch06:1..108971373:98836446-98839889	Solyc06g062630	LOB domain-containing protein 22
6_2	SMEL3Ch06:1..108971373:98842761-98843177	Solyc06g062650	0
6_2	SMEL3Ch06:1..108971373:98843361-98858113	Solyc06g062660	beta-galactosidase 17
6_2	SMEL3Ch06:1..108971373:98860668-98864979	Solyc06g062670	indeterminate(ID)-domain 11
6_2	SMEL3Ch06:1..108971373:98869312-98880086	Solyc06g062680	poly(A) binding protein 2
6_2	SMEL3Ch06:1..108971373:98881984-98884134	Solyc06g062700	SMAD/FHA domain-containing protein
6_2	SMEL3Ch06:1..108971373:98889604-98894284	Solyc06g062750	Survival protein SurE-like phosphatase/nucleotidase
6_2	SMEL3Ch06:1..108971373:98895674-98899616	Solyc06g062760	Ribosomal protein L34
6_2	SMEL3Ch06:1..108971373:98903228-98904692	Solyc06g062765
6_2	SMEL3Ch06:1..108971373:98916494-98926481	Solyc06g062780	ATPase E1-E2 type family protein / haloacid dehalogenase-like hydrolase family protein
6_2	SMEL3Ch06:1..108971373:98927554-98929788	Solyc06g062790	casein kinase 1-like protein 2
6_2	SMEL3Ch06:1..108971373:98940810-98942496	Solyc12g049210	Protein of unknown function (DUF3511)
6_2	SMEL3Ch06:1..108971373:98945687-98949559	Solyc06g062800	eukaryotic translation initiation factor 4A1
6_2	SMEL3Ch06:1..108971373:98951896-98953194	Solyc06g062810	myristoyl-CoA:protein N-myristoyltransferase
6_2	SMEL3Ch06:1..108971373:98954320-98962178	Solyc06g062820	Protein kinase protein with adenine nucleotide alpha hydrolases-like domain
6_2	SMEL3Ch06:1..108971373:98967178-98968849	Solyc06g062830	Ribosomal protein L18ae family
6_2	SMEL3Ch06:1..108971373:98969367-98972508	Solyc06g062840	0
6_2	SMEL3Ch06:1..108971373:98974046-98979681	Solyc06g062850	alfin-like 3
6_2	SMEL3Ch06:1..108971373:98986348-99014789	Solyc06g008785
6_2	SMEL3Ch06:1..108971373:99022327-99026572	Solyc06g062870	phospholipid:diacylglycerol acyltransferase
6_2	SMEL3Ch06:1..108971373:99036084-99041104	Solyc06g062880	DZC (Disease resistance/zinc finger/chromosome condensation-like region) domain containing protein
6_2	SMEL3Ch06:1..108971373:99041481-99042203	Solyc01g056720	small and basic intrinsic protein 2;1
6_2	SMEL3Ch06:1..108971373:99048356-99048631	Solyc06g062900	Transcription initiation factor TFIID subunit A
6_2	SMEL3Ch06:1..108971373:99083033-99083681	Solyc06g062910	0
6_2	SMEL3Ch06:1..108971373:99095873-99098069	Solyc06g062920	Protein kinase superfamily protein
6_2	SMEL3Ch06:1..108971373:99101932-99102330	Solyc06g062930	0
6_2	SMEL3Ch06:1..108971373:99113705-99118142	Solyc06g062940	RING-box 1
6_2	SMEL3Ch06:1..108971373:99118914-99121244	Solyc06g062950	Subtilase family protein
6_2	SMEL3Ch06:1..108971373:99128177-99128698	Solyc06g062960	Protein of unknown function (DUF1677)
6_2	SMEL3Ch06:1..108971373:99150223-99152382	Solyc06g062970	0
6_2	SMEL3Ch06:1..108971373:99154464-99158834	Solyc05g014650
6_2	SMEL3Ch06:1..108971373:99160303-99168031	Solyc06g062980	Small nuclear ribonucleoprotein family protein
6_2	SMEL3Ch06:1..108971373:99170248-99172038	Solyc06g062990	exocyst subunit exo70 family protein D3
6_2	SMEL3Ch06:1..108971373:99180893-99182842	Solyc11g008940	Tetratricopeptide repeat (TPR)-like superfamily protein
6_2	SMEL3Ch06:1..108971373:99184633-99192458	Solyc06g063000	oligouridylate binding protein 1B
6_2	SMEL3Ch06:1..108971373:99195085-99207712	Solyc06g063010	0
6_2	SMEL3Ch06:1..108971373:99208806-99213103	Solyc06g063020	SAP domain-containing protein
6_2	SMEL3Ch06:1..108971373:99214065-99225454	Solyc06g063030	Synaptobrevin family protein
6_2	SMEL3Ch06:1..108971373:99226410-99227441	Solyc06g063040	alkenal reductase
6_2	SMEL3Ch06:1..108971373:99230856-99234662	Solyc06g063050	0
6_2	SMEL3Ch06:1..108971373:99239555-99241635	Solyc06g063060	Dormancy/auxin associated family protein
6_2	SMEL3Ch06:1..108971373:99244205-99245401	Solyc07g042300	Disease resistance-responsive (dirigent-like protein) family protein
6_2	SMEL3Ch06:1..108971373:99245587-99248081	Solyc06g063070	related to AP2 12
6_2	SMEL3Ch06:1..108971373:99518128-99524889	Solyc06g066600	Major facilitator superfamily protein
6_2	SMEL3Ch06:1..108971373:99526710-99545022	Solyc06g066610	golgin candidate 5
6_2	SMEL3Ch06:1..108971373:99546334-99550469	Solyc06g066620	0
6_2	SMEL3Ch06:1..108971373:99551913-99552941	Solyc06g066630	acyl-CoA sterol acyl transferase 1
6_2	SMEL3Ch06:1..108971373:99555475-99556307	Solyc06g066640	photosystem I subunit H2
6_2	SMEL3Ch06:1..108971373:99556514-99559810	Solyc06g066650	RHO guanyl-nucleotide exchange factor 12
6_2	SMEL3Ch06:1..108971373:99563515-99566059	Solyc06g066660	Zinc-binding ribosomal protein family protein
6_2	SMEL3Ch06:1..108971373:99567295-99572164	Solyc06g066670	RAD3-like DNA-binding helicase protein
6_2	SMEL3Ch06:1..108971373:99574384-99578264	Solyc06g066680	Mitochondrial substrate carrier family protein
6_2	SMEL3Ch06:1..108971373:99588849-99591746	Solyc06g066690	Regulator of Vps4 activity in the MVB pathway protein
6_2	SMEL3Ch06:1..108971373:99592205-99592459	Solyc06g066700	0
6_2	SMEL3Ch06:1..108971373:99598442-99598780	Solyc06g066710	0
6_2	SMEL3Ch06:1..108971373:99620226-99634562	Solyc06g066730	Coatomer, beta\' subunit
6_2	SMEL3Ch06:1..108971373:99641914-99643260	Solyc06g066740	NUP50 (Nucleoporin 50 kDa) protein
6_2	SMEL3Ch06:1..108971373:99644235-99645238	Solyc06g066750	0
6_2	SMEL3Ch06:1..108971373:99646926-99648296	Solyc08g078280	Tetratricopeptide repeat (TPR)-like superfamily protein
6_2	SMEL3Ch06:1..108971373:99658963-99660048	Solyc06g066770	Galactose oxidase/kelch repeat superfamily protein
6_2	SMEL3Ch06:1..108971373:99662359-99667195	Solyc05g050000	S-adenosyl-L-methionine-dependent methyltransferases superfamily protein
6_2	SMEL3Ch06:1..108971373:99669498-99676883	Solyc06g066780	BRCT domain-containing DNA repair protein
6_2	SMEL3Ch06:1..108971373:99678040-99682523	Solyc06g066790	tetratricopeptide repeat (TPR)-containing protein
6_2	SMEL3Ch06:1..108971373:99708660-99709923	Solyc05g013440	Copper amine oxidase family protein
6_2	SMEL3Ch06:1..108971373:99716586-99718313	Solyc00g021640	mitochondrial ribosomal protein S4
6_2	SMEL3Ch06:1..108971373:99756870-99757625	Solyc06g066800	Nucleotide-diphospho-sugar transferases superfamily protein
6_2	SMEL3Ch06:1..108971373:99758306-99763416	Solyc06g066810	P-loop containing nucleoside triphosphate hydrolases superfamily protein
6_2	SMEL3Ch06:1..108971373:99772855-99773655	Solyc08g060920	SPX domain gene 1
6_2	SMEL3Ch06:1..108971373:99780348-99782330	Solyc06g066820	gibberellin 3-oxidase 1
6_2	SMEL3Ch06:1..108971373:99793070-99795674	Solyc06g066830	2-oxoglutarate (2OG) and Fe(II)-dependent oxygenase superfamily protein
6_2	SMEL3Ch06:1..108971373:99810899-99811276	Solyc06g066840	2-oxoglutarate (2OG) and Fe(II)-dependent oxygenase superfamily protein
6_2	SMEL3Ch06:1..108971373:99813563-99814862	Solyc06g067860	2-oxoglutarate (2OG) and Fe(II)-dependent oxygenase superfamily protein
6_2	SMEL3Ch06:1..108971373:99824061-99827673	Solyc06g067870	2-oxoglutarate (2OG) and Fe(II)-dependent oxygenase superfamily protein
6_2	SMEL3Ch06:1..108971373:99829551-99831755	Solyc06g067880	ATPase, F0/V0 complex, subunit C protein
6_2	SMEL3Ch06:1..108971373:99840448-99847541	Solyc06g067890	alpha/beta-Hydrolases superfamily protein
6_2	SMEL3Ch06:1..108971373:99854110-99858056	Solyc06g067900	HCO3- transporter family
6_2	SMEL3Ch06:1..108971373:99859501-99863105	Solyc06g067910	Protein of unknown function, DUF642
6_2	SMEL3Ch06:1..108971373:99868043-99873942	Solyc06g067920	Cytochrome C1 family
6_2	SMEL3Ch06:1..108971373:99880049-99881864	Solyc06g067930	Cytochrome P450 superfamily protein
6_2	SMEL3Ch06:1..108971373:99882717-99889954	Solyc06g067940	Rubredoxin-like superfamily protein
6_2	SMEL3Ch06:1..108971373:99904652-99908326	Solyc06g067950	alpha/beta-Hydrolases superfamily protein
6_2	SMEL3Ch06:1..108971373:99909274-99913180	Solyc06g067960	glutaredoxin 4
6_2	SMEL3Ch06:1..108971373:99915367-99916200	Solyc06g067970	Protein of unknown function (DUF1644)
6_2	SMEL3Ch06:1..108971373:99950022-99951105	Solyc06g067980	0
6_2	SMEL3Ch06:1..108971373:99953100-99962693	Solyc06g067990	Mov34/MPN/PAD-1 family protein
6_2	SMEL3Ch06:1..108971373:99967418-99974496	Solyc06g068010	Single hybrid motif superfamily protein
6_2	SMEL3Ch06:1..108971373:99977331-99978526	Solyc06g068030	SNARE-like superfamily protein
6_2	SMEL3Ch06:1..108971373:99981286-99988459	Solyc06g068040	Pectin lyase-like superfamily protein
6_2	SMEL3Ch06:1..108971373:99989594-99992471	Solyc06g068050	Alba DNA/RNA-binding protein
6_2	SMEL3Ch06:1..108971373:99993014-99996215	Solyc06g068080	SNARE-like superfamily protein
6_2	SMEL3Ch06:1..108971373:100000350-100005111	Solyc06g068090	phospholipase D alpha 1
6_2	SMEL3Ch06:1..108971373:100021353-100031946	Solyc06g068120	0
6_2	SMEL3Ch06:1..108971373:100035929-100038827	Solyc06g068130	Tetratricopeptide repeat (TPR)-like superfamily protein
6_2	SMEL3Ch06:1..108971373:100047836-100050685	Solyc06g068140	methyl-CPG-binding domain 10
6_2	SMEL3Ch06:1..108971373:100050806-100052716	Solyc06g068150	phosphatidic acid phosphatase-related / PAP2-related
6_2	SMEL3Ch06:1..108971373:100054239-100056993	Solyc06g068160	Cystathionine beta-synthase (CBS) protein
6_2	SMEL3Ch06:1..108971373:100064235-100069344	Solyc06g068170	Ubiquitin-like superfamily protein
6_2	SMEL3Ch06:1..108971373:100071477-100076258	Solyc06g068190	0
6_2	SMEL3Ch06:1..108971373:100079135-100084381	Solyc06g068210	FAR1-related sequence 8
6_2	SMEL3Ch06:1..108971373:100093067-100101549	Solyc06g068220	alpha/beta-Hydrolases superfamily protein
6_2	SMEL3Ch06:1..108971373:100112935-100125656	Solyc06g068230	Tetratricopeptide repeat (TPR)-like superfamily protein
6_2	SMEL3Ch06:1..108971373:100127473-100132377	Solyc06g068240	Inorganic H pyrophosphatase family protein
6_2	SMEL3Ch06:1..108971373:100132798-100134921	Solyc06g068260	2-oxoglutarate (2OG) and Fe(II)-dependent oxygenase superfamily protein
6_2	SMEL3Ch06:1..108971373:100135676-100139095	Solyc06g068280	DEAD-box protein abstrakt, putative
9_1	SMEL3Ch09:1..36100499:6405714-6411942	Solyc09g010570
9_1	SMEL3Ch09:1..36100499:6429986-6430966	Solyc09g010600
9_1	SMEL3Ch09:1..36100499:6451903-6455687	Solyc09g010630	heat shock protein 70
9_1	SMEL3Ch09:1..36100499:6457888-6459369	Solyc09g010640	HSP20-like chaperones superfamily protein
9_1	SMEL3Ch09:1..36100499:6471790-6472248	Solyc09g010650	RING/U-box superfamily protein
9_1	SMEL3Ch09:1..36100499:6474215-6479586	Solyc09g010660	Core-2/I-branching beta-1,6-N-acetylglucosaminyltransferase family protein
9_1	SMEL3Ch09:1..36100499:6481713-6486738	Solyc09g010670	Transcription factor DP
9_1	SMEL3Ch09:1..36100499:6490149-6493076	Solyc09g010680	Dof-type zinc finger DNA-binding family protein
9_1	SMEL3Ch09:1..36100499:6539512-6543902	Solyc09g010690	XB3 ortholog 1 in Arabidopsis thaliana
9_1	SMEL3Ch09:1..36100499:6544503-6546549	Solyc09g010710	0
9_1	SMEL3Ch09:1..36100499:6556155-6559525	Solyc09g010720	Transducin/WD40 repeat-like superfamily protein
9_1	SMEL3Ch09:1..36100499:6592833-6594125	Solyc10g086460	actin 4
9_1	SMEL3Ch09:1..36100499:6599266-6607934	Solyc09g010770	DIE2/ALG10 family
9_1	SMEL3Ch09:1..36100499:6613973-6615463	Solyc01g091230	Leucine-rich repeat protein kinase family protein
9_1	SMEL3Ch09:1..36100499:6625665-6628411	Solyc09g010780	poltergeist like 4
9_1	SMEL3Ch09:1..36100499:6642907-6645415	Solyc09g010790	Protein of unknown function (DUF3741)
9_1	SMEL3Ch09:1..36100499:6654490-6655923	Solyc09g010800	metallothionein 2A
9_1	SMEL3Ch09:1..36100499:6656034-6660610	Solyc09g010810	ATP binding microtubule motor family protein
9_1	SMEL3Ch09:1..36100499:6672423-6680036	Solyc09g010820	myb domain protein 3r-5
9_1	SMEL3Ch09:1..36100499:6682801-6707710	Solyc09g010830	proteolysis 6
9_1	SMEL3Ch09:1..36100499:6710871-6711956	Solyc09g010840	myb-like HTH transcriptional regulator family protein
9_1	SMEL3Ch09:1..36100499:6729531-6733075	Solyc09g010850	Protein kinase superfamily protein
9_1	SMEL3Ch09:1..36100499:6743173-6746583	Solyc09g010860	Barwin-like endoglucanases superfamily protein
9_1	SMEL3Ch09:1..36100499:6765784-6776669	Solyc09g010870	Ribonuclease II/R family protein
9_1	SMEL3Ch09:1..36100499:6779003-6787855	Solyc09g010880	RHOMBOID-like 1
9_1	SMEL3Ch09:1..36100499:6793471-6795572	Solyc02g005310	0
9_1	SMEL3Ch09:1..36100499:6939605-6941896	Solyc09g010920	GRAS family transcription factor
9_1	SMEL3Ch09:1..36100499:6944505-6952933	Solyc09g010930	NAD(P)-binding Rossmann-fold superfamily protein
9_1	SMEL3Ch09:1..36100499:6957720-6962638	Solyc09g010940	Haloacid dehalogenase-like hydrolase (HAD) superfamily protein
9_1	SMEL3Ch09:1..36100499:7003670-7014750	Solyc09g010950	FTSH protease 10
9_1	SMEL3Ch09:1..36100499:7016021-7018185	Solyc09g010960	WRKY DNA-binding protein 49
9_1	SMEL3Ch09:1..36100499:7026775-7031260	Solyc09g010970	beta carbonic anhydrase 5
9_1	SMEL3Ch09:1..36100499:7050714-7053411	Solyc02g083780	Pentatricopeptide repeat (PPR) superfamily protein
9_1	SMEL3Ch09:1..36100499:7055898-7056199	Solyc04g063280	Target of Myb protein 1
9_1	SMEL3Ch09:1..36100499:7059367-7059788	Solyc02g083810	ferredoxin-NADP(+)-oxidoreductase 2
9_1	SMEL3Ch09:1..36100499:7064483-7065205	Solyc09g061460	NADH-Ubiquinone/plastoquinone (complex I) protein
9_1	SMEL3Ch09:1..36100499:7068003-7068224	Solyc09g010980	0
9_1	SMEL3Ch09:1..36100499:7079245-7081959	Solyc09g010990	laccase 17
9_1	SMEL3Ch09:1..36100499:7081961-7084177	Solyc09g150105
9_1	SMEL3Ch09:1..36100499:7091526-7094452	Solyc09g010997	CYCLIN D7;1
9_1	SMEL3Ch09:1..36100499:7099574-7100893	Solyc09g011010	one helix protein
9_1	SMEL3Ch09:1..36100499:7100858-7107120	Solyc09g011020	Tetratricopeptide repeat (TPR)-like superfamily protein
9_1	SMEL3Ch09:1..36100499:7115677-7116725	Solyc10g084840	Pathogenesis-related thaumatin superfamily protein
9_1	SMEL3Ch09:1..36100499:7116821-7121594	Solyc09g011030	Fes1A
9_1	SMEL3Ch09:1..36100499:7135953-7137155	Solyc09g011040	Eukaryotic aspartyl protease family protein
9_1	SMEL3Ch09:1..36100499:7142553-7144769	Solyc09g150105
9_1	SMEL3Ch09:1..36100499:7145761-7153649	Solyc09g011060	receptor lectin kinase
9_1	SMEL3Ch09:1..36100499:7169173-7171206	Solyc09g011070	Concanavalin A-like lectin protein kinase family protein
9_1	SMEL3Ch09:1..36100499:7200235-7204421	Solyc09g011090	Protein of unknown function (DUF604)
9_1	SMEL3Ch09:1..36100499:7261423-7264052	Solyc01g109970	SNF2 domain-containing protein / helicase domain-containing protein
9_1	SMEL3Ch09:1..36100499:7366194-7366924	Solyc09g091790	proteolysis 1
9_1	SMEL3Ch09:1..36100499:7516087-7516920	Solyc09g011120	zinc-finger protein 10
9_1	SMEL3Ch09:1..36100499:7557754-7571302	Solyc09g011130	NAD(P)-binding Rossmann-fold superfamily protein
9_1	SMEL3Ch09:1..36100499:7572993-7577288	Solyc09g011140	NAD(P)-binding Rossmann-fold superfamily protein
9_1	SMEL3Ch09:1..36100499:7607579-7615827	Solyc09g011160	Regulator of chromosome condensation (RCC1) family protein
9_1	SMEL3Ch09:1..36100499:7616006-7624483	Solyc09g011170	basic helix-loop-helix (bHLH) DNA-binding superfamily protein
9_1	SMEL3Ch09:1..36100499:7667374-7667694	Solyc09g011190	0
9_1	SMEL3Ch09:1..36100499:7677883-7683995	Solyc09g011200	Protein kinase family protein
9_1	SMEL3Ch09:1..36100499:7685382-7688776	Solyc09g011210	RNA-binding (RRM/RBD/RNP motifs) family protein
9_1	SMEL3Ch09:1..36100499:7708625-7712722	Solyc09g011220	Glucose-1-phosphate adenylyltransferase family protein
9_1	SMEL3Ch09:1..36100499:7713080-7716931	Solyc09g011227
9_1	SMEL3Ch09:1..36100499:7755449-7760535	Solyc09g011240	NAD(P)-linked oxidoreductase superfamily protein
9_1	SMEL3Ch09:1..36100499:7772244-7773615	Solyc09g011250	Mitochondrial glycoprotein family protein
9_1	SMEL3Ch09:1..36100499:7777576-7779340	Solyc09g011260	Cysteine/Histidine-rich C1 domain family protein
9_1	SMEL3Ch09:1..36100499:7780350-7786119	Solyc09g011270	Cysteine/Histidine-rich C1 domain family protein
9_1	SMEL3Ch09:1..36100499:7830900-7840059	Solyc09g011300	uracil phosphoribosyltransferase
9_1	SMEL3Ch09:1..36100499:7853581-7858136	Solyc09g011310	prenylated RAB acceptor 1.A1
9_1	SMEL3Ch09:1..36100499:7887098-7899638	Solyc09g011320	Protein kinase superfamily protein
9_1	SMEL3Ch09:1..36100499:7905188-7907608	Solyc09g011330	S-locus lectin protein kinase family protein
9_1	SMEL3Ch09:1..36100499:7933861-7935580	Solyc09g011340	Protein of unknown function (DUF3411)
9_1	SMEL3Ch09:1..36100499:7961747-7962514	Solyc09g011350	Protein of unknown function, DUF617
9_1	SMEL3Ch09:1..36100499:7971454-7975381	Solyc09g011360	Mitochondrial substrate carrier family protein
9_1	SMEL3Ch09:1..36100499:8044095-8049172	Solyc09g011400	Major facilitator superfamily protein
9_1	SMEL3Ch09:1..36100499:8071952-8073868	Solyc09g011410	copper ion transmembrane transporters
9_1	SMEL3Ch09:1..36100499:8078674-8079120	Solyc09g011430	0
9_1	SMEL3Ch09:1..36100499:8080737-8089960	Solyc09g011450	proteasome inhibitor-related
9_1	SMEL3Ch09:1..36100499:8159079-8163693	Solyc09g011470	0
9_1	SMEL3Ch09:1..36100499:8198085-8201403	Solyc09g011480	RHO guanyl-nucleotide exchange factor 7
9_1	SMEL3Ch09:1..36100499:8216740-8218439	Solyc09g011490	glutathione S-transferase TAU 8
9_1	SMEL3Ch09:1..36100499:8218944-8222035	Solyc09g011500	glutathione S-transferase TAU 8
9_1	SMEL3Ch09:1..36100499:8225900-8226630	Solyc09g011520	glutathione S-transferase TAU 8
9_1	SMEL3Ch09:1..36100499:8247497-8248676	Solyc09g011510	glutathione S-transferase TAU 8
9_1	SMEL3Ch09:1..36100499:8250147-8251658	Solyc09g011620	glutathione S-transferase TAU 8
9_1	SMEL3Ch09:1..36100499:8274135-8275332	Solyc09g011560	glutathione S-transferase TAU 8
9_1	SMEL3Ch09:1..36100499:8280467-8281755	Solyc09g011590	glutathione S-transferase tau 7
9_1	SMEL3Ch09:1..36100499:8294849-8295959	Solyc09g011600	glutathione S-transferase TAU 8
9_1	SMEL3Ch09:1..36100499:8313182-8314503	Solyc09g011500	glutathione S-transferase TAU 8
9_1	SMEL3Ch09:1..36100499:8336218-8337483	Solyc09g011590	glutathione S-transferase tau 7
9_1	SMEL3Ch09:1..36100499:8339082-8339992	Solyc09g011630	glutathione S-transferase TAU 8
9_1	SMEL3Ch09:1..36100499:8460657-8463788	Solyc09g005080	receptor like protein 6
9_1	SMEL3Ch09:1..36100499:8518273-8520271	Solyc09g011650	glutathione S-transferase TAU 8
9_1	SMEL3Ch09:1..36100499:8563401-8563634	Solyc07g025400	0
9_1	SMEL3Ch09:1..36100499:8576028-8581118	Solyc09g011670	Adenine nucleotide alpha hydrolases-like superfamily protein
9_1	SMEL3Ch09:1..36100499:8670465-8672683	Solyc09g011690	0
9_1	SMEL3Ch09:1..36100499:8681755-8682192	Solyc09g011700	copper transporter 1
9_1	SMEL3Ch09:1..36100499:8686053-8687764	Solyc09g011710	HSP20-like chaperones superfamily protein
9_1	SMEL3Ch09:1..36100499:8702783-8703247	Solyc09g015020	HSP20-like chaperones superfamily protein
9_1	SMEL3Ch09:1..36100499:8759429-8762350	Solyc09g011720	Protein of unknown function (DUF3527)
9_1	SMEL3Ch09:1..36100499:8762772-8764193	Solyc09g011730	Nuclear transport factor 2 (NTF2) family protein
9_1	SMEL3Ch09:1..36100499:8783690-8788591	Solyc09g011740	Arabidopsis Inositol phosphorylceramide synthase 2
9_1	SMEL3Ch09:1..36100499:8806200-8812706	Solyc09g011750	Protein kinase protein with tetratricopeptide repeat domain
9_1	SMEL3Ch09:1..36100499:8818567-8820747	Solyc09g011760	Tim10/DDP family zinc finger protein
9_1	SMEL3Ch09:1..36100499:8822223-8826395	Solyc09g011770	RING/FYVE/PHD zinc finger superfamily protein
9_1	SMEL3Ch09:1..36100499:8836399-8840431	Solyc09g011780	myb domain protein 1
9_1	SMEL3Ch09:1..36100499:8842459-8844328	Solyc09g011790	PAR1 protein
9_1	SMEL3Ch09:1..36100499:8850361-8852933	Solyc09g011810	high cyclic electron flow 1
9_1	SMEL3Ch09:1..36100499:8852935-8857101	Solyc09g011820	0
9_1	SMEL3Ch09:1..36100499:9113135-9118174	Solyc09g013110	Reticulon family protein
9_1	SMEL3Ch09:1..36100499:9118523-9120555	Solyc09g013120	RING/U-box superfamily protein
9_1	SMEL3Ch09:1..36100499:9136952-9139750	Solyc09g013110	Reticulon family protein
9_1	SMEL3Ch09:1..36100499:9139375-9144187	Solyc09g013120	RING/U-box superfamily protein
9_1	SMEL3Ch09:1..36100499:9269200-9269883	Solyc05g007410	0
9_1	SMEL3Ch09:1..36100499:9278182-9280665	Solyc09g013120	RING/U-box superfamily protein
9_1	SMEL3Ch09:1..36100499:9286532-9289196	Solyc01g009850	0
9_1	SMEL3Ch09:1..36100499:9318306-9321232	Solyc09g013120	RING/U-box superfamily protein
9_1	SMEL3Ch09:1..36100499:9335268-9338126	Solyc11g019990	0
9_1	SMEL3Ch09:1..36100499:9422366-9427640	Solyc09g011920	plant uncoupling mitochondrial protein 1
9_1	SMEL3Ch09:1..36100499:9451876-9456508	Solyc09g011890	Protein of unknown function (DUF674)
9_1	SMEL3Ch09:1..36100499:9484587-9489281	Solyc09g011880	chaperone protein dnaJ-related
9_1	SMEL3Ch09:1..36100499:9490386-9491573	Solyc09g011870	prephenate dehydrogenase family protein
9_1	SMEL3Ch09:1..36100499:9567382-9570936	Solyc09g011860	O-fucosyltransferase family protein
9_1	SMEL3Ch09:1..36100499:9573492-9576383	Solyc09g011850	fructokinase-like 1
9_1	SMEL3Ch09:1..36100499:9579719-9580798	Solyc09g011840	Concanavalin A-like lectin family protein
9_1	SMEL3Ch09:1..36100499:9593646-9604477	Solyc09g011830	plastid transcriptionally active 13
9_1	SMEL3Ch09:1..36100499:9817548-9818070	Solyc03g122070	ATP binding cassette subfamily B19
9_1	SMEL3Ch09:1..36100499:9850755-9852170	Solyc09g014410	0
9_1	SMEL3Ch09:1..36100499:9990374-9990891	Solyc09g031595
9_1	SMEL3Ch09:1..36100499:10059285-10063104	Solyc09g014350	glycerol-3-phosphate acyltransferase 6
9_1	SMEL3Ch09:1..36100499:10219013-10223280	Solyc09g014380	Transmembrane amino acid transporter family protein
9_1	SMEL3Ch09:1..36100499:10244110-10248350	Solyc09g014390	alpha 1,4-glycosyltransferase family protein
9_1	SMEL3Ch09:1..36100499:10248780-10252117	Solyc09g014400	Carbohydrate-binding-like fold
9_1	SMEL3Ch09:1..36100499:10260635-10273031	Solyc09g014440	carboxyl-terminal domain (ctd) phosphatase-like 2
9_1	SMEL3Ch09:1..36100499:10295804-10299703	Solyc09g014450	Clathrin light chain protein
9_1	SMEL3Ch09:1..36100499:10298619-10303109	Solyc09g014460	Protein kinase superfamily protein
9_1	SMEL3Ch09:1..36100499:10329484-10333743	Solyc09g014490	0
9_1	SMEL3Ch09:1..36100499:10374282-10374788	Solyc00g072800	0
9_1	SMEL3Ch09:1..36100499:10375044-10375220	Solyc07g009360	0
9_1	SMEL3Ch09:1..36100499:10381899-10383317	Solyc10g061887
9_1	SMEL3Ch09:1..36100499:10385825-10390982	Solyc09g014500	Yippee family putative zinc-binding protein
9_1	SMEL3Ch09:1..36100499:10408933-10411869	Solyc09g014510	Peptidase S24/S26A/S26B/S26C family protein
9_1	SMEL3Ch09:1..36100499:10442431-10445047	Solyc09g014520	light harvesting complex photosystem II
9_1	SMEL3Ch09:1..36100499:10577121-10581098	Solyc09g014525
9_1	SMEL3Ch09:1..36100499:10603569-10606313	Solyc06g083360	RNA polymerases N / 8 kDa subunit
9_1	SMEL3Ch09:1..36100499:10639259-10642409	Solyc09g014610	SLAC1 homologue 3
9_1	SMEL3Ch09:1..36100499:10677920-10681349	Solyc09g014620	high mobility group B1
9_1	SMEL3Ch09:1..36100499:10687563-10687949	Solyc09g014690	LOB domain-containing protein 23
9_1	SMEL3Ch09:1..36100499:10762281-10770110	Solyc03g019640	DNAJ heat shock N-terminal domain-containing protein
9_1	SMEL3Ch09:1..36100499:11013824-11014018	Solyc03g097460	0
9_1	SMEL3Ch09:1..36100499:11461653-11463249	Solyc02g004000
9_1	SMEL3Ch09:1..36100499:12165891-12167308	Solyc09g005210	Protein of unknown function (DUF567)
9_1	SMEL3Ch09:1..36100499:12245218-12255012	Solyc09g005250	Mitochondrial substrate carrier family protein
9_1	SMEL3Ch09:1..36100499:12327263-12332384	Solyc09g005260	cation exchanger 3
9_1	SMEL3Ch09:1..36100499:12381729-12382839	Solyc09g018215
9_1	SMEL3Ch09:1..36100499:12412211-12419560	Solyc09g005270	RNA-binding CRS1 / YhbY (CRM) domain protein
9_1	SMEL3Ch09:1..36100499:12473313-12474007	Solyc01g103940	SNF1-related protein kinase 2.10
9_1	SMEL3Ch09:1..36100499:12477851-12488562	Solyc09g005280	Plant transposase (Ptta/En/Spm family)
9_1	SMEL3Ch09:1..36100499:12523021-12523808	Solyc09g005290	NB-ARC domain-containing disease resistance protein
9_1	SMEL3Ch09:1..36100499:12541205-12550576	Solyc09g005300	mRNA capping enzyme family protein
9_1	SMEL3Ch09:1..36100499:12619889-12626080	Solyc01g009850	0
9_1	SMEL3Ch09:1..36100499:12635680-12642997	Solyc09g005310	LMBR1-like membrane protein
9_1	SMEL3Ch09:1..36100499:12672145-12678616	Solyc09g005320	RING/U-box superfamily protein
9_1	SMEL3Ch09:1..36100499:13062122-13070083	Solyc09g005350	DNAJ heat shock family protein
9_1	SMEL3Ch09:1..36100499:13088847-13091889	Solyc09g005360	alfin-like 1
9_1	SMEL3Ch09:1..36100499:13102826-13106421	Solyc09g005370	myb-like HTH transcriptional regulator family protein
9_1	SMEL3Ch09:1..36100499:13113991-13116276	Solyc09g005380	peptide transporter 1
9_1	SMEL3Ch09:1..36100499:13127902-13130463	Solyc09g005390	Thioesterase superfamily protein
9_1	SMEL3Ch09:1..36100499:13189311-13190648	Solyc09g005500	MLP-like protein 28
9_1	SMEL3Ch09:1..36100499:13353575-13366004	Solyc09g005550	calcium-dependent protein kinase 13
9_1	SMEL3Ch09:1..36100499:13438029-13438811	Solyc03g033950	0
