# Supplementary material for: Identifying Genomic Regions Targeted During Eggplant Domestication Using Transcriptome Data
Source: J Hered. 2021 Jun 15;112(6):519–25. doi: 10.1093/jhered/esab035 (PMC8634079; doi:10.1093/jhered/esab035)
Supplement: esab035_suppl_Supplementary_Table_2 [file esab035_suppl_supplementary_table_2.xlsx]

## Sheet: Sheet1
Supplementary Table 2 - QTL locations and potential overlap with selective sweep regions
Doganlar et al 2002	GENETICS August 1, 2002 vol. 161 no. 4 1697-1711
QTL	marker	Chr hit	Chr location	Overlap with sweep?
fw2.1	orfx	2	81,771,901 - 81,774,700	no
fw9.1	TG589	no hit
fw9.1 next closest	CD3	9	18,137,601 - 18,138,900	no
fl2.1	orfx	as above
fl9.1	TG589	as above
fd1.1	TG607	1	13,542,101 - 13,543,500	no
fs2.1	CT9	no hit on chr2
fs2.1 next closest	CT24	2	83,250,901 - 83,252,400	no
fai1.1	TG83	1	13,119,001 - 13,120,500	no
lla6.1	CT204	6	101,625,601 - 101,627,100	no
lla9.1	TG421	9	30,678,601 - 30,680,400	no
sa6.1	TG240	6	97,381,301 - 97,382,900	yes, sweep 6_2
fs4.1	TG303	4	3,919,701 - 3,921,200	no
lp6.1	CT109	6	105,225,001 - 105,226,200	no
sp6.1	TG162	6	103,745,501 - 103,747,100	no
Miyatake et al 2020	https://doi.org/10.1270/jsbbs.20004
QTL	marker	Chr hit	Chr location	Overlap with sweep?
Prickles	Solyc06g075140.2	6	105,555,701 - 105,557,300	no
