# Supplementary material for: Identifying Genomic Regions Targeted During Eggplant Domestication Using Transcriptome Data
Source: J Hered. 2021 Jun 15;112(6):519–25. doi: 10.1093/jhered/esab035 (PMC8634079; doi:10.1093/jhered/esab035)
Supplement: esab035_suppl_Supplementary_Table_3 [file esab035_suppl_supplementary_table_3.xlsx]

## Sheet: GO
Supplementary Table 3 – Over-represented GO terms in regions showing a signal of selection. P=biological process. F=molecular function, C=cellular component.
			294 in input list	37767 in input list
GO term	Ontology	Description	Number in input list	Number in BG/Ref	p-value	FDR
GO:0009987	P	cellular process	147	11684	9.5e-12	1.6e-08
GO:0044237	P	cellular metabolic process	119	8722	3e-11	2.5e-08
GO:0015979	P	photosynthesis	13	162	1.3e-09	6.5e-07
GO:0008152	P	metabolic process	131	10614	1.6e-09	6.5e-07
GO:0006091	P	generation of precursor metabolites and energy	16	285	2.2e-09	7.2e-07
GO:0009058	P	biosynthetic process	78	5118	3.4e-09	9.6e-07
GO:0044249	P	cellular biosynthetic process	72	4925	9.1e-08	2.2e-05
GO:0019684	P	photosynthesis, light reaction	9	103	2.4e-07	4.8e-05
GO:0009628	P	response to abiotic stimulus	32	1471	2.6e-07	4.8e-05
GO:0034645	P	cellular macromolecule biosynthetic process	53	3661	9e-06	0.0015
GO:0044238	P	primary metabolic process	103	8995	1.1e-05	0.0015
GO:0009059	P	macromolecule biosynthetic process	53	3685	1.1e-05	0.0015
GO:0050896	P	response to stimulus	55	4057	3.7e-05	0.0047
GO:0006807	P	nitrogen compound metabolic process	52	3826	5.9e-05	0.0062
GO:0044260	P	cellular macromolecule metabolic process	77	6447	6e-05	0.0062
GO:0006350	P	transcription	32	1923	5.6e-05	0.0062
GO:0080090	P	regulation of primary metabolic process	32	1952	7.4e-05	0.0069
GO:0010467	P	gene expression	53	3962	7.4e-05	0.0069
GO:0009889	P	regulation of biosynthetic process	31	1881	8.8e-05	0.0073
GO:0031326	P	regulation of cellular biosynthetic process	31	1881	8.8e-05	0.0073
GO:0045449	P	regulation of transcription	30	1802	9.7e-05	0.0077
GO:0010556	P	regulation of macromolecule biosynthetic process	30	1843	0.00014	0.01
GO:0009259	P	ribonucleotide metabolic process	6	96	0.00015	0.01
GO:0019219	P	regulation of nucleobase, nucleoside, nucleotide and nucleic acid metabolic process	30	1847	0.00015	0.01
GO:0009142	P	nucleoside triphosphate biosynthetic process	5	63	0.00019	0.011
GO:0009144	P	purine nucleoside triphosphate metabolic process	5	63	0.00019	0.011
GO:0009145	P	purine nucleoside triphosphate biosynthetic process	5	62	0.00017	0.011
GO:0009651	P	response to salt stress	11	366	0.00019	0.011
GO:0006139	P	nucleobase, nucleoside, nucleotide and nucleic acid metabolic process	44	3198	0.00018	0.011
GO:0031323	P	regulation of cellular metabolic process	32	2036	0.00016	0.011
GO:0009141	P	nucleoside triphosphate metabolic process	5	65	0.00021	0.011
GO:0051171	P	regulation of nitrogen compound metabolic process	30	1888	0.00021	0.011
GO:0055114	P	oxidation reduction	8	203	0.00025	0.012
GO:0009737	P	response to abscisic acid stimulus	11	378	0.00025	0.012
GO:0060255	P	regulation of macromolecule metabolic process	31	2060	0.00042	0.02
GO:0010033	P	response to organic substance	23	1342	0.00043	0.02
GO:0006970	P	response to osmotic stress	11	408	0.00046	0.021
GO:0009165	P	nucleotide biosynthetic process	6	122	0.0005	0.022
GO:0065007	P	biological regulation	52	4188	0.00053	0.022
GO:0009150	P	purine ribonucleotide metabolic process	5	80	0.00053	0.022
GO:0010468	P	regulation of gene expression	30	2001	0.00055	0.022
GO:0019222	P	regulation of metabolic process	32	2210	0.00064	0.026
GO:0022900	P	electron transport chain	5	88	0.00079	0.031
GO:0006164	P	purine nucleotide biosynthetic process	5	90	0.00087	0.031
GO:0043170	P	macromolecule metabolic process	78	7127	0.00084	0.031
GO:0009260	P	ribonucleotide biosynthetic process	5	89	0.00083	0.031
GO:0009725	P	response to hormone stimulus	18	982	0.00087	0.031
GO:0006163	P	purine nucleotide metabolic process	5	92	0.00096	0.033
GO:0042221	P	response to chemical stimulus	30	2085	0.001	0.036
GO:0009723	P	response to ethylene stimulus	7	199	0.0012	0.039
GO:0006754	P	ATP biosynthetic process	4	58	0.0014	0.045
GO:0046034	P	ATP metabolic process	4	59	0.0015	0.046
GO:0009765	P	photosynthesis, light harvesting	3	26	0.0014	0.046
GO:0009206	P	purine ribonucleoside triphosphate biosynthetic process	4	60	0.0015	0.046
GO:0009201	P	ribonucleoside triphosphate biosynthetic process	4	60	0.0015	0.046
GO:0009791	P	post-embryonic development	14	705	0.0016	0.046
GO:0009199	P	ribonucleoside triphosphate metabolic process	4	61	0.0016	0.047
GO:0009205	P	purine ribonucleoside triphosphate metabolic process	4	61	0.0016	0.047
GO:0016168	F	chlorophyll binding	8	38	2.3e-09	1.4e-06
GO:0022857	F	transmembrane transporter activity	29	1128	3.4e-08	6.5e-06
GO:0005215	F	transporter activity	34	1477	2.9e-08	6.5e-06
GO:0046906	F	tetrapyrrole binding	10	136	2.3e-07	3.3e-05
GO:0022891	F	substrate-specific transmembrane transporter activity	24	908	3.4e-07	3.9e-05
GO:0016887	F	ATPase activity	17	482	4.4e-07	4.3e-05
GO:0022892	F	substrate-specific transporter activity	25	1059	1.4e-06	0.00011
GO:0015075	F	ion transmembrane transporter activity	19	655	1.6e-06	0.00011
GO:0017111	F	nucleoside-triphosphatase activity	20	792	6.3e-06	0.00041
GO:0008509	F	anion transmembrane transporter activity	8	120	7.4e-06	0.00043
GO:0016818	F	hydrolase activity, acting on acid anhydrides, in phosphorus-containing anhydrides	20	837	1.4e-05	0.00064
GO:0016817	F	hydrolase activity, acting on acid anhydrides	20	839	1.4e-05	0.00064
GO:0016462	F	pyrophosphatase activity	20	832	1.3e-05	0.00064
GO:0008514	F	organic anion transmembrane transporter activity	4	25	7.1e-05	0.003
GO:0003735	F	structural constituent of ribosome	13	494	0.00018	0.007
GO:0003824	F	catalytic activity	103	9638	0.0002	0.0071
GO:0005198	F	structural molecule activity	15	659	0.00027	0.0094
GO:0022804	F	active transmembrane transporter activity	15	664	0.0003	0.0096
GO:0008308	F	voltage-gated anion channel activity	3	17	0.00047	0.014
GO:0035064	F	methylated histone residue binding	3	17	0.00047	0.014
GO:0005253	F	anion channel activity	3	18	0.00055	0.014
GO:0022832	F	voltage-gated channel activity	4	45	0.00056	0.014
GO:0005244	F	voltage-gated ion channel activity	4	45	0.00056	0.014
GO:0015399	F	primary active transmembrane transporter activity	8	244	0.00082	0.019
GO:0015405	F	P-P-bond-hydrolysis-driven transmembrane transporter activity	8	243	0.0008	0.019
GO:0015078	F	hydrogen ion transmembrane transporter activity	6	139	0.00096	0.021
GO:0003677	F	DNA binding	38	2892	0.0012	0.026
GO:0015267	F	channel activity	6	152	0.0015	0.027
GO:0042393	F	histone binding	3	26	0.0014	0.027
GO:0016491	F	oxidoreductase activity	23	1463	0.0013	0.027
GO:0022838	F	substrate-specific channel activity	6	151	0.0014	0.027
GO:0022803	F	passive transmembrane transporter activity	6	152	0.0015	0.027
GO:0016651	F	oxidoreductase activity, acting on NADH or NADPH	5	103	0.0015	0.027
GO:0015077	F	monovalent inorganic cation transmembrane transporter activity	6	156	0.0017	0.029
GO:0016410	F	N-acyltransferase activity	4	69	0.0025	0.039
GO:0022890	F	inorganic cation transmembrane transporter activity	7	228	0.0025	0.039
GO:0042623	F	ATPase activity, coupled	9	359	0.0024	0.039
GO:0022836	F	gated channel activity	4	73	0.003	0.046
GO:0043229	C	intracellular organelle	132	8149	6.8e-19	1.8e-16
GO:0043226	C	organelle	132	8155	7.2e-19	1.8e-16
GO:0005622	C	intracellular	146	9671	1.3e-18	2.2e-16
GO:0044424	C	intracellular part	139	9302	4.9e-17	5.1e-15
GO:0044444	C	cytoplasmic part	109	6289	5e-17	5.1e-15
GO:0043231	C	intracellular membrane-bounded organelle	122	7615	9.7e-17	7.5e-15
GO:0043227	C	membrane-bounded organelle	122	7622	1e-16	7.5e-15
GO:0005737	C	cytoplasm	113	6822	2.6e-16	1.7e-14
GO:0044422	C	organelle part	58	2562	3e-13	1.4e-11
GO:0044446	C	intracellular organelle part	58	2561	3e-13	1.4e-11
GO:0032991	C	macromolecular complex	53	2180	2.7e-13	1.4e-11
GO:0044464	C	cell part	177	15217	5.7e-12	2.2e-10
GO:0005623	C	cell	177	15217	5.7e-12	2.2e-10
GO:0016020	C	membrane	72	4068	2.8e-11	1e-09
GO:0009579	C	thylakoid	20	376	5e-11	1.7e-09
GO:0009536	C	plastid	58	2965	9.5e-11	3e-09
GO:0044435	C	plastid part	29	867	1.1e-10	3.3e-09
GO:0034357	C	photosynthetic membrane	17	273	1.5e-10	4.2e-09
GO:0009523	C	photosystem II	9	45	3.4e-10	9.1e-09
GO:0009521	C	photosystem	10	66	4e-10	1e-08
GO:0010287	C	plastoglobule	10	81	2.4e-09	5.8e-08
GO:0000313	C	organellar ribosome	9	61	3.7e-09	8.6e-08
GO:0043234	C	protein complex	35	1443	4.9e-09	1.1e-07
GO:0044436	C	thylakoid part	16	307	5.9e-09	1.2e-07
GO:0031090	C	organelle membrane	25	842	2.2e-08	4.5e-07
GO:0009534	C	chloroplast thylakoid	14	290	1.3e-07	2.5e-06
GO:0031976	C	plastid thylakoid	14	293	1.5e-07	2.7e-06
GO:0009547	C	plastid ribosome	7	45	1.5e-07	2.7e-06
GO:0031984	C	organelle subcompartment	14	295	1.6e-07	2.8e-06
GO:0000314	C	organellar small ribosomal subunit	6	28	2.3e-07	3.8e-06
GO:0033279	C	ribosomal subunit	15	389	7.3e-07	1.2e-05
GO:0009507	C	chloroplast	46	2740	8.9e-07	1.4e-05
GO:0042651	C	thylakoid membrane	12	244	8.6e-07	1.4e-05
GO:0005840	C	ribosome	17	524	1.3e-06	2e-05
GO:0009532	C	plastid stroma	13	322	2.5e-06	3.6e-05
GO:0044434	C	chloroplast part	20	746	2.7e-06	3.8e-05
GO:0055035	C	plastid thylakoid membrane	11	231	3.3e-06	4.3e-05
GO:0043232	C	intracellular non-membrane-bounded organelle	24	1040	3.4e-06	4.3e-05
GO:0009535	C	chloroplast thylakoid membrane	11	231	3.3e-06	4.3e-05
GO:0043228	C	non-membrane-bounded organelle	24	1040	3.4e-06	4.3e-05
GO:0044425	C	membrane part	28	1360	4.2e-06	5.2e-05
GO:0044429	C	mitochondrial part	11	274	1.6e-05	0.00018
GO:0030529	C	ribonucleoprotein complex	18	703	1.5e-05	0.00018
GO:0009539	C	photosystem II reaction center	3	5	2.5e-05	0.00029
GO:0000312	C	plastid small ribosomal subunit	4	19	2.8e-05	0.00031
GO:0005886	C	plasma membrane	27	1456	3.8e-05	0.00042
GO:0070469	C	respiratory chain	7	115	4.8e-05	0.00052
GO:0031966	C	mitochondrial membrane	9	210	5.7e-05	0.0006
GO:0015935	C	small ribosomal subunit	8	164	6.2e-05	0.00064
GO:0009533	C	chloroplast stromal thylakoid	3	8	7.2e-05	0.00073
GO:0005743	C	mitochondrial inner membrane	8	172	8.5e-05	0.00085
GO:0005740	C	mitochondrial envelope	9	223	8.9e-05	0.00086
GO:0019866	C	organelle inner membrane	9	230	0.00011	0.0011
GO:0005773	C	vacuole	11	383	0.00028	0.0026
GO:0000325	C	plant-type vacuole	5	73	0.00035	0.0033
GO:0009705	C	plant-type vacuole membrane	4	51	0.00087	0.0079
GO:0031975	C	envelope	13	595	0.001	0.0087
GO:0031967	C	organelle envelope	13	595	0.001	0.0087
GO:0044455	C	mitochondrial membrane part	5	94	0.0011	0.009
GO:0005774	C	vacuolar membrane	5	100	0.0014	0.012
GO:0000311	C	plastid large ribosomal subunit	3	26	0.0014	0.012
GO:0044437	C	vacuolar part	5	104	0.0016	0.013
GO:0030095	C	chloroplast photosystem II	3	29	0.0019	0.015
GO:0015934	C	large ribosomal subunit	7	225	0.0023	0.018
GO:0008287	C	protein serine/threonine phosphatase complex	4	68	0.0024	0.019
GO:0005794	C	Golgi apparatus	8	293	0.0025	0.019
GO:0000315	C	organellar large ribosomal subunit	3	32	0.0025	0.019
GO:0030964	C	NADH dehydrogenase complex	4	72	0.0029	0.021
GO:0045271	C	respiratory chain complex I	4	72	0.0029	0.021
GO:0005746	C	mitochondrial respiratory chain	3	39	0.0042	0.03
GO:0031974	C	membrane-enclosed lumen	11	546	0.0043	0.031
GO:0031978	C	plastid thylakoid lumen	4	89	0.0059	0.041
GO:0009543	C	chloroplast thylakoid lumen	4	89	0.0059	0.041
GO:0005739	C	mitochondrion	19	1276	0.0061	0.042
GO:0031977	C	thylakoid lumen	4	95	0.0074	0.05
